# Supplementary material for: The PI3K and MAPK/p38 pathways control stress granule assembly in a hierarchical manner
Source: Life Sci Alliance. 2019 Mar 28;2(2):e201800257. doi: 10.26508/lsa.201800257 (PMC6441495; doi:10.26508/lsa.201800257)
Supplement: Supplementary file 2 [file LSA-2018-00257_Supplemental_Data1.zip]

Archive with 5 entries (4 files):
- Heberle and Razquin Navas et al - Supplementary Data 1/
- Heberle and Razquin Navas et al - Supplementary Data 1/model I - arsenite.xml
- Heberle and Razquin Navas et al - Supplementary Data 1/model I - description.txt
- Heberle and Razquin Navas et al - Supplementary Data 1/model I_arsenite + MK2206.xml
- Heberle and Razquin Navas et al - Supplementary Data 1/model I_arsenite + wortmannin.xml
