# Supplementary material for: The PI3K and MAPK/p38 pathways control stress granule assembly in a hierarchical manner
Source: Life Sci Alliance. 2019 Mar 28;2(2):e201800257. doi: 10.26508/lsa.201800257 (PMC6441495; doi:10.26508/lsa.201800257)
Supplement: Supplementary file 2 [file LSA-2018-00257_Supplemental_Data1.zip › Heberle and Razquin Navas et al - Supplementary Data 1/model I - arsenite.xml]

<?xml version="1.0" encoding="UTF-8"?>
<!-- Created by COPASI version 4.24 (Build 197) on 2019-02-14 17:25 with libSBML version 5.17.0. -->
<sbml xmlns="http://www.sbml.org/sbml/level2/version4" level="2" version="4">
  <model name="Heberle-RazquinNavas-2019_model_I_c2">
    <annotation>
      <COPASI xmlns="http://www.copasi.org/static/sbml">
        <rdf:RDF xmlns:dcterms="http://purl.org/dc/terms/" xmlns:rdf="http://www.w3.org/1999/02/22-rdf-syntax-ns#">
          <rdf:Description rdf:about="#arFramework3">
            <dcterms:created>
              <rdf:Description>
                <dcterms:W3CDTF>2019-02-14T17:21:59Z</dcterms:W3CDTF>
              </rdf:Description>
            </dcterms:created>
          </rdf:Description>
        </rdf:RDF>
      </COPASI>
    </annotation>
    <listOfFunctionDefinitions>
      <functionDefinition id="Function_for_reaction16_2" name="Function for reaction16_2">
        <math xmlns="http://www.w3.org/1998/Math/MathML">
          <lambda>
            <bvar>
              <ci> X10_0 </ci>
            </bvar>
            <bvar>
              <ci> X10_1 </ci>
            </bvar>
            <bvar>
              <ci> X10_2 </ci>
            </bvar>
            <bvar>
              <ci> X10_3 </ci>
            </bvar>
            <bvar>
              <ci> X8_1 </ci>
            </bvar>
            <bvar>
              <ci> X8_2 </ci>
            </bvar>
            <bvar>
              <ci> X8_3 </ci>
            </bvar>
            <bvar>
              <ci> X9_0 </ci>
            </bvar>
            <bvar>
              <ci> X9_2 </ci>
            </bvar>
            <bvar>
              <ci> Y2 </ci>
            </bvar>
            <bvar>
              <ci> a1_X10_0 </ci>
            </bvar>
            <bvar>
              <ci> a2_X10_0 </ci>
            </bvar>
            <bvar>
              <ci> a_X6_Y2 </ci>
            </bvar>
            <bvar>
              <ci> b_X10_1 </ci>
            </bvar>
            <bvar>
              <ci> b_X10_2 </ci>
            </bvar>
            <bvar>
              <ci> default </ci>
            </bvar>
            <apply>
              <divide/>
              <apply>
                <minus/>
                <apply>
                  <minus/>
                  <apply>
                    <plus/>
                    <apply>
                      <times/>
                      <ci> X10_1 </ci>
                      <ci> b_X10_1 </ci>
                    </apply>
                    <apply>
                      <times/>
                      <ci> X10_2 </ci>
                      <ci> b_X10_2 </ci>
                    </apply>
                  </apply>
                  <apply>
                    <times/>
                    <ci> X10_0 </ci>
                    <apply>
                      <plus/>
                      <apply>
                        <times/>
                        <ci> Y2 </ci>
                        <ci> a_X6_Y2 </ci>
                      </apply>
                      <apply>
                        <times/>
                        <ci> a1_X10_0 </ci>
                        <apply>
                          <minus/>
                          <apply>
                            <divide/>
                            <ci> X10_0 </ci>
                            <apply>
                              <plus/>
                              <ci> X10_0 </ci>
                              <ci> X10_1 </ci>
                              <ci> X10_2 </ci>
                              <ci> X10_3 </ci>
                            </apply>
                          </apply>
                          <cn type="integer"> 1 </cn>
                        </apply>
                        <apply>
                          <minus/>
                          <apply>
                            <divide/>
                            <ci> X9_0 </ci>
                            <apply>
                              <plus/>
                              <ci> X9_0 </ci>
                              <ci> X9_2 </ci>
                            </apply>
                          </apply>
                          <cn type="integer"> 1 </cn>
                        </apply>
                      </apply>
                    </apply>
                  </apply>
                </apply>
                <apply>
                  <times/>
                  <ci> X10_0 </ci>
                  <ci> a2_X10_0 </ci>
                  <apply>
                    <plus/>
                    <ci> X8_1 </ci>
                    <ci> X8_2 </ci>
                    <ci> X8_3 </ci>
                  </apply>
                </apply>
              </apply>
              <ci> default </ci>
            </apply>
          </lambda>
        </math>
      </functionDefinition>
      <functionDefinition id="Function_for_reaction1" name="Function for reaction1">
        <math xmlns="http://www.w3.org/1998/Math/MathML">
          <lambda>
            <bvar>
              <ci> X1_0 </ci>
            </bvar>
            <bvar>
              <ci> X1_1 </ci>
            </bvar>
            <bvar>
              <ci> Y1 </ci>
            </bvar>
            <bvar>
              <ci> default </ci>
            </bvar>
            <apply>
              <divide/>
              <apply>
                <minus/>
                <ci> X1_1 </ci>
                <apply>
                  <times/>
                  <ci> X1_0 </ci>
                  <ci> Y1 </ci>
                </apply>
              </apply>
              <ci> default </ci>
            </apply>
          </lambda>
        </math>
      </functionDefinition>
      <functionDefinition id="Function_for_reaction2" name="Function for reaction2">
        <math xmlns="http://www.w3.org/1998/Math/MathML">
          <lambda>
            <bvar>
              <ci> X1_0 </ci>
            </bvar>
            <bvar>
              <ci> X1_1 </ci>
            </bvar>
            <bvar>
              <ci> Y1 </ci>
            </bvar>
            <bvar>
              <ci> default </ci>
            </bvar>
            <apply>
              <divide/>
              <apply>
                <minus/>
                <apply>
                  <times/>
                  <ci> X1_0 </ci>
                  <ci> Y1 </ci>
                </apply>
                <ci> X1_1 </ci>
              </apply>
              <ci> default </ci>
            </apply>
          </lambda>
        </math>
      </functionDefinition>
      <functionDefinition id="Function_for_reaction3" name="Function for reaction3">
        <math xmlns="http://www.w3.org/1998/Math/MathML">
          <lambda>
            <bvar>
              <ci> X11_1 </ci>
            </bvar>
            <bvar>
              <ci> X11_3 </ci>
            </bvar>
            <bvar>
              <ci> X1_1 </ci>
            </bvar>
            <bvar>
              <ci> X2_0 </ci>
            </bvar>
            <bvar>
              <ci> X2_2 </ci>
            </bvar>
            <bvar>
              <ci> a1_X2_0 </ci>
            </bvar>
            <bvar>
              <ci> b_X2_2 </ci>
            </bvar>
            <bvar>
              <ci> default </ci>
            </bvar>
            <apply>
              <divide/>
              <apply>
                <minus/>
                <apply>
                  <minus/>
                  <apply>
                    <times/>
                    <ci> X2_2 </ci>
                    <ci> b_X2_2 </ci>
                  </apply>
                  <apply>
                    <times/>
                    <ci> X1_1 </ci>
                    <ci> X2_0 </ci>
                  </apply>
                </apply>
                <apply>
                  <times/>
                  <ci> X2_0 </ci>
                  <ci> a1_X2_0 </ci>
                  <apply>
                    <plus/>
                    <ci> X11_1 </ci>
                    <ci> X11_3 </ci>
                  </apply>
                </apply>
              </apply>
              <ci> default </ci>
            </apply>
          </lambda>
        </math>
      </functionDefinition>
      <functionDefinition id="Function_for_reaction4" name="Function for reaction4">
        <math xmlns="http://www.w3.org/1998/Math/MathML">
          <lambda>
            <bvar>
              <ci> X11_1 </ci>
            </bvar>
            <bvar>
              <ci> X11_3 </ci>
            </bvar>
            <bvar>
              <ci> X1_1 </ci>
            </bvar>
            <bvar>
              <ci> X2_0 </ci>
            </bvar>
            <bvar>
              <ci> X2_1 </ci>
            </bvar>
            <bvar>
              <ci> default </ci>
            </bvar>
            <apply>
              <divide/>
              <apply>
                <minus/>
                <apply>
                  <times/>
                  <ci> X1_1 </ci>
                  <ci> X2_0 </ci>
                </apply>
                <apply>
                  <times/>
                  <ci> X2_1 </ci>
                  <apply>
                    <plus/>
                    <ci> X11_1 </ci>
                    <ci> X11_3 </ci>
                  </apply>
                </apply>
              </apply>
              <ci> default </ci>
            </apply>
          </lambda>
        </math>
      </functionDefinition>
      <functionDefinition id="Function_for_reaction5" name="Function for reaction5">
        <math xmlns="http://www.w3.org/1998/Math/MathML">
          <lambda>
            <bvar>
              <ci> X11_1 </ci>
            </bvar>
            <bvar>
              <ci> X11_3 </ci>
            </bvar>
            <bvar>
              <ci> X2_0 </ci>
            </bvar>
            <bvar>
              <ci> X2_1 </ci>
            </bvar>
            <bvar>
              <ci> X2_2 </ci>
            </bvar>
            <bvar>
              <ci> a1_X2_0 </ci>
            </bvar>
            <bvar>
              <ci> b_X2_2 </ci>
            </bvar>
            <bvar>
              <ci> default </ci>
            </bvar>
            <apply>
              <divide/>
              <apply>
                <plus/>
                <apply>
                  <minus/>
                  <apply>
                    <times/>
                    <ci> X2_1 </ci>
                    <apply>
                      <plus/>
                      <ci> X11_1 </ci>
                      <ci> X11_3 </ci>
                    </apply>
                  </apply>
                  <apply>
                    <times/>
                    <ci> X2_2 </ci>
                    <ci> b_X2_2 </ci>
                  </apply>
                </apply>
                <apply>
                  <times/>
                  <ci> X2_0 </ci>
                  <ci> a1_X2_0 </ci>
                  <apply>
                    <plus/>
                    <ci> X11_1 </ci>
                    <ci> X11_3 </ci>
                  </apply>
                </apply>
              </apply>
              <ci> default </ci>
            </apply>
          </lambda>
        </math>
      </functionDefinition>
      <functionDefinition id="Function_for_reaction8" name="Function for reaction8">
        <math xmlns="http://www.w3.org/1998/Math/MathML">
          <lambda>
            <bvar>
              <ci> X4_1 </ci>
            </bvar>
            <bvar>
              <ci> X5_0 </ci>
            </bvar>
            <bvar>
              <ci> X5_1 </ci>
            </bvar>
            <bvar>
              <ci> a_X5_0 </ci>
            </bvar>
            <bvar>
              <ci> b_X5_1 </ci>
            </bvar>
            <bvar>
              <ci> default </ci>
            </bvar>
            <apply>
              <divide/>
              <apply>
                <minus/>
                <apply>
                  <times/>
                  <ci> X5_1 </ci>
                  <ci> b_X5_1 </ci>
                </apply>
                <apply>
                  <times/>
                  <ci> X4_1 </ci>
                  <ci> X5_0 </ci>
                  <ci> a_X5_0 </ci>
                </apply>
              </apply>
              <ci> default </ci>
            </apply>
          </lambda>
        </math>
      </functionDefinition>
      <functionDefinition id="Function_for_reaction9" name="Function for reaction9">
        <math xmlns="http://www.w3.org/1998/Math/MathML">
          <lambda>
            <bvar>
              <ci> X4_1 </ci>
            </bvar>
            <bvar>
              <ci> X5_0 </ci>
            </bvar>
            <bvar>
              <ci> X5_1 </ci>
            </bvar>
            <bvar>
              <ci> a_X5_0 </ci>
            </bvar>
            <bvar>
              <ci> b_X5_1 </ci>
            </bvar>
            <bvar>
              <ci> default </ci>
            </bvar>
            <apply>
              <divide/>
              <apply>
                <minus/>
                <apply>
                  <times/>
                  <ci> X4_1 </ci>
                  <ci> X5_0 </ci>
                  <ci> a_X5_0 </ci>
                </apply>
                <apply>
                  <times/>
                  <ci> X5_1 </ci>
                  <ci> b_X5_1 </ci>
                </apply>
              </apply>
              <ci> default </ci>
            </apply>
          </lambda>
        </math>
      </functionDefinition>
      <functionDefinition id="Function_for_reaction11" name="Function for reaction11">
        <math xmlns="http://www.w3.org/1998/Math/MathML">
          <lambda>
            <bvar>
              <ci> X4_1 </ci>
            </bvar>
            <bvar>
              <ci> X5_1 </ci>
            </bvar>
            <bvar>
              <ci> X8_0 </ci>
            </bvar>
            <bvar>
              <ci> X8_1 </ci>
            </bvar>
            <bvar>
              <ci> X8_3 </ci>
            </bvar>
            <bvar>
              <ci> Y5 </ci>
            </bvar>
            <bvar>
              <ci> a1_X8_0 </ci>
            </bvar>
            <bvar>
              <ci> b_X8_1 </ci>
            </bvar>
            <bvar>
              <ci> b_X8_2 </ci>
            </bvar>
            <bvar>
              <ci> default </ci>
            </bvar>
            <apply>
              <divide/>
              <apply>
                <minus/>
                <apply>
                  <plus/>
                  <apply>
                    <minus/>
                    <apply>
                      <times/>
                      <ci> X8_3 </ci>
                      <ci> b_X8_2 </ci>
                    </apply>
                    <apply>
                      <times/>
                      <ci> X8_1 </ci>
                      <ci> b_X8_1 </ci>
                    </apply>
                  </apply>
                  <apply>
                    <times/>
                    <cn type="integer"> 2 </cn>
                    <ci> X4_1 </ci>
                    <ci> X8_1 </ci>
                    <ci> a1_X8_0 </ci>
                    <apply>
                      <minus/>
                      <apply>
                        <times/>
                        <cn> 0.83 </cn>
                        <ci> Y5 </ci>
                      </apply>
                      <cn type="integer"> 1 </cn>
                    </apply>
                  </apply>
                </apply>
                <apply>
                  <times/>
                  <ci> X5_1 </ci>
                  <ci> X8_0 </ci>
                  <ci> a1_X8_0 </ci>
                  <apply>
                    <minus/>
                    <apply>
                      <times/>
                      <cn> 0.83 </cn>
                      <ci> Y5 </ci>
                    </apply>
                    <cn type="integer"> 1 </cn>
                  </apply>
                </apply>
              </apply>
              <ci> default </ci>
            </apply>
          </lambda>
        </math>
      </functionDefinition>
      <functionDefinition id="Function_for_reaction13" name="Function for reaction13">
        <math xmlns="http://www.w3.org/1998/Math/MathML">
          <lambda>
            <bvar>
              <ci> X4_1 </ci>
            </bvar>
            <bvar>
              <ci> X5_1 </ci>
            </bvar>
            <bvar>
              <ci> X8_1 </ci>
            </bvar>
            <bvar>
              <ci> X8_2 </ci>
            </bvar>
            <bvar>
              <ci> X8_3 </ci>
            </bvar>
            <bvar>
              <ci> Y5 </ci>
            </bvar>
            <bvar>
              <ci> a1_X8_0 </ci>
            </bvar>
            <bvar>
              <ci> a2_X8_0 </ci>
            </bvar>
            <bvar>
              <ci> b_X8_1 </ci>
            </bvar>
            <bvar>
              <ci> b_X8_2 </ci>
            </bvar>
            <bvar>
              <ci> default </ci>
            </bvar>
            <apply>
              <divide/>
              <apply>
                <minus/>
                <apply>
                  <minus/>
                  <apply>
                    <minus/>
                    <apply>
                      <times/>
                      <apply>
                        <minus/>
                        <ci> X8_3 </ci>
                      </apply>
                      <ci> b_X8_1 </ci>
                    </apply>
                    <apply>
                      <times/>
                      <ci> X8_3 </ci>
                      <ci> b_X8_2 </ci>
                    </apply>
                  </apply>
                  <apply>
                    <times/>
                    <cn type="integer"> 2 </cn>
                    <ci> X4_1 </ci>
                    <ci> X8_1 </ci>
                    <ci> a1_X8_0 </ci>
                    <apply>
                      <minus/>
                      <apply>
                        <times/>
                        <cn> 0.83 </cn>
                        <ci> Y5 </ci>
                      </apply>
                      <cn type="integer"> 1 </cn>
                    </apply>
                  </apply>
                </apply>
                <apply>
                  <times/>
                  <cn type="integer"> 2 </cn>
                  <ci> X5_1 </ci>
                  <ci> X8_2 </ci>
                  <ci> a2_X8_0 </ci>
                  <apply>
                    <minus/>
                    <apply>
                      <times/>
                      <cn> 0.83 </cn>
                      <ci> Y5 </ci>
                    </apply>
                    <cn type="integer"> 1 </cn>
                  </apply>
                </apply>
              </apply>
              <ci> default </ci>
            </apply>
          </lambda>
        </math>
      </functionDefinition>
      <functionDefinition id="Function_for_reaction23_1" name="Function for reaction23_1">
        <math xmlns="http://www.w3.org/1998/Math/MathML">
          <lambda>
            <bvar>
              <ci> X10_0 </ci>
            </bvar>
            <bvar>
              <ci> X10_1 </ci>
            </bvar>
            <bvar>
              <ci> X10_2 </ci>
            </bvar>
            <bvar>
              <ci> X10_3 </ci>
            </bvar>
            <bvar>
              <ci> X11_1 </ci>
            </bvar>
            <bvar>
              <ci> X11_2 </ci>
            </bvar>
            <bvar>
              <ci> X11_3 </ci>
            </bvar>
            <bvar>
              <ci> X5_0 </ci>
            </bvar>
            <bvar>
              <ci> X9_0 </ci>
            </bvar>
            <bvar>
              <ci> X9_2 </ci>
            </bvar>
            <bvar>
              <ci> Y2 </ci>
            </bvar>
            <bvar>
              <ci> a1_X11_0 </ci>
            </bvar>
            <bvar>
              <ci> a2_X11_0 </ci>
            </bvar>
            <bvar>
              <ci> a_X6_Y2 </ci>
            </bvar>
            <bvar>
              <ci> b_X11_1 </ci>
            </bvar>
            <bvar>
              <ci> b_X11_2 </ci>
            </bvar>
            <bvar>
              <ci> default </ci>
            </bvar>
            <apply>
              <divide/>
              <apply>
                <plus/>
                <apply>
                  <minus/>
                  <apply>
                    <minus/>
                    <apply>
                      <times/>
                      <ci> X11_2 </ci>
                      <apply>
                        <plus/>
                        <apply>
                          <times/>
                          <ci> Y2 </ci>
                          <ci> a_X6_Y2 </ci>
                        </apply>
                        <apply>
                          <times/>
                          <cn type="integer"> 2 </cn>
                          <ci> a2_X11_0 </ci>
                          <apply>
                            <minus/>
                            <apply>
                              <divide/>
                              <ci> X10_0 </ci>
                              <apply>
                                <plus/>
                                <ci> X10_0 </ci>
                                <ci> X10_1 </ci>
                                <ci> X10_2 </ci>
                                <ci> X10_3 </ci>
                              </apply>
                            </apply>
                            <cn type="integer"> 1 </cn>
                          </apply>
                          <apply>
                            <minus/>
                            <apply>
                              <divide/>
                              <ci> X9_0 </ci>
                              <apply>
                                <plus/>
                                <ci> X9_0 </ci>
                                <ci> X9_2 </ci>
                              </apply>
                            </apply>
                            <cn type="integer"> 1 </cn>
                          </apply>
                        </apply>
                      </apply>
                    </apply>
                    <apply>
                      <times/>
                      <ci> X11_3 </ci>
                      <ci> b_X11_2 </ci>
                    </apply>
                  </apply>
                  <apply>
                    <times/>
                    <ci> X11_3 </ci>
                    <ci> b_X11_1 </ci>
                  </apply>
                </apply>
                <apply>
                  <times/>
                  <cn type="integer"> 2 </cn>
                  <ci> X11_1 </ci>
                  <ci> X5_0 </ci>
                  <ci> a1_X11_0 </ci>
                </apply>
              </apply>
              <ci> default </ci>
            </apply>
          </lambda>
        </math>
      </functionDefinition>
      <functionDefinition id="Function_for_reaction24_1" name="Function for reaction24_1">
        <math xmlns="http://www.w3.org/1998/Math/MathML">
          <lambda>
            <bvar>
              <ci> X10_0 </ci>
            </bvar>
            <bvar>
              <ci> X10_1 </ci>
            </bvar>
            <bvar>
              <ci> X10_2 </ci>
            </bvar>
            <bvar>
              <ci> X10_3 </ci>
            </bvar>
            <bvar>
              <ci> X12_0 </ci>
            </bvar>
            <bvar>
              <ci> X12_1 </ci>
            </bvar>
            <bvar>
              <ci> X9_0 </ci>
            </bvar>
            <bvar>
              <ci> X9_2 </ci>
            </bvar>
            <bvar>
              <ci> Y2 </ci>
            </bvar>
            <bvar>
              <ci> a_X12_0 </ci>
            </bvar>
            <bvar>
              <ci> a_X6_Y2 </ci>
            </bvar>
            <bvar>
              <ci> b_X12_1 </ci>
            </bvar>
            <bvar>
              <ci> default </ci>
            </bvar>
            <apply>
              <divide/>
              <apply>
                <minus/>
                <apply>
                  <times/>
                  <ci> X12_1 </ci>
                  <ci> b_X12_1 </ci>
                </apply>
                <apply>
                  <times/>
                  <ci> X12_0 </ci>
                  <apply>
                    <plus/>
                    <apply>
                      <times/>
                      <ci> Y2 </ci>
                      <ci> a_X6_Y2 </ci>
                    </apply>
                    <apply>
                      <times/>
                      <ci> a_X12_0 </ci>
                      <apply>
                        <minus/>
                        <apply>
                          <divide/>
                          <ci> X10_0 </ci>
                          <apply>
                            <plus/>
                            <ci> X10_0 </ci>
                            <ci> X10_1 </ci>
                            <ci> X10_2 </ci>
                            <ci> X10_3 </ci>
                          </apply>
                        </apply>
                        <cn type="integer"> 1 </cn>
                      </apply>
                      <apply>
                        <minus/>
                        <apply>
                          <divide/>
                          <ci> X9_0 </ci>
                          <apply>
                            <plus/>
                            <ci> X9_0 </ci>
                            <ci> X9_2 </ci>
                          </apply>
                        </apply>
                        <cn type="integer"> 1 </cn>
                      </apply>
                    </apply>
                  </apply>
                </apply>
              </apply>
              <ci> default </ci>
            </apply>
          </lambda>
        </math>
      </functionDefinition>
      <functionDefinition id="Function_for_reaction25_1" name="Function for reaction25_1">
        <math xmlns="http://www.w3.org/1998/Math/MathML">
          <lambda>
            <bvar>
              <ci> X10_0 </ci>
            </bvar>
            <bvar>
              <ci> X10_1 </ci>
            </bvar>
            <bvar>
              <ci> X10_2 </ci>
            </bvar>
            <bvar>
              <ci> X10_3 </ci>
            </bvar>
            <bvar>
              <ci> X12_0 </ci>
            </bvar>
            <bvar>
              <ci> X12_1 </ci>
            </bvar>
            <bvar>
              <ci> X9_0 </ci>
            </bvar>
            <bvar>
              <ci> X9_2 </ci>
            </bvar>
            <bvar>
              <ci> Y2 </ci>
            </bvar>
            <bvar>
              <ci> a_X12_0 </ci>
            </bvar>
            <bvar>
              <ci> a_X6_Y2 </ci>
            </bvar>
            <bvar>
              <ci> b_X12_1 </ci>
            </bvar>
            <bvar>
              <ci> default </ci>
            </bvar>
            <apply>
              <divide/>
              <apply>
                <minus/>
                <apply>
                  <times/>
                  <ci> X12_0 </ci>
                  <apply>
                    <plus/>
                    <apply>
                      <times/>
                      <ci> Y2 </ci>
                      <ci> a_X6_Y2 </ci>
                    </apply>
                    <apply>
                      <times/>
                      <ci> a_X12_0 </ci>
                      <apply>
                        <minus/>
                        <apply>
                          <divide/>
                          <ci> X10_0 </ci>
                          <apply>
                            <plus/>
                            <ci> X10_0 </ci>
                            <ci> X10_1 </ci>
                            <ci> X10_2 </ci>
                            <ci> X10_3 </ci>
                          </apply>
                        </apply>
                        <cn type="integer"> 1 </cn>
                      </apply>
                      <apply>
                        <minus/>
                        <apply>
                          <divide/>
                          <ci> X9_0 </ci>
                          <apply>
                            <plus/>
                            <ci> X9_0 </ci>
                            <ci> X9_2 </ci>
                          </apply>
                        </apply>
                        <cn type="integer"> 1 </cn>
                      </apply>
                    </apply>
                  </apply>
                </apply>
                <apply>
                  <times/>
                  <ci> X12_1 </ci>
                  <ci> b_X12_1 </ci>
                </apply>
              </apply>
              <ci> default </ci>
            </apply>
          </lambda>
        </math>
      </functionDefinition>
      <functionDefinition id="Function_for_reaction17_2" name="Function for reaction17_2">
        <math xmlns="http://www.w3.org/1998/Math/MathML">
          <lambda>
            <bvar>
              <ci> X10_0 </ci>
            </bvar>
            <bvar>
              <ci> X10_1 </ci>
            </bvar>
            <bvar>
              <ci> X10_2 </ci>
            </bvar>
            <bvar>
              <ci> X10_3 </ci>
            </bvar>
            <bvar>
              <ci> X8_1 </ci>
            </bvar>
            <bvar>
              <ci> X8_2 </ci>
            </bvar>
            <bvar>
              <ci> X8_3 </ci>
            </bvar>
            <bvar>
              <ci> X9_0 </ci>
            </bvar>
            <bvar>
              <ci> X9_2 </ci>
            </bvar>
            <bvar>
              <ci> Y2 </ci>
            </bvar>
            <bvar>
              <ci> a1_X10_0 </ci>
            </bvar>
            <bvar>
              <ci> a_X10_1 </ci>
            </bvar>
            <bvar>
              <ci> a_X6_Y2 </ci>
            </bvar>
            <bvar>
              <ci> b_X10_1 </ci>
            </bvar>
            <bvar>
              <ci> b_X10_2 </ci>
            </bvar>
            <bvar>
              <ci> default </ci>
            </bvar>
            <apply>
              <divide/>
              <apply>
                <minus/>
                <apply>
                  <plus/>
                  <apply>
                    <minus/>
                    <apply>
                      <times/>
                      <ci> X10_3 </ci>
                      <ci> b_X10_2 </ci>
                    </apply>
                    <apply>
                      <times/>
                      <ci> X10_1 </ci>
                      <ci> b_X10_1 </ci>
                    </apply>
                  </apply>
                  <apply>
                    <times/>
                    <ci> X10_0 </ci>
                    <apply>
                      <plus/>
                      <apply>
                        <times/>
                        <ci> Y2 </ci>
                        <ci> a_X6_Y2 </ci>
                      </apply>
                      <apply>
                        <times/>
                        <ci> a1_X10_0 </ci>
                        <apply>
                          <minus/>
                          <apply>
                            <divide/>
                            <ci> X10_0 </ci>
                            <apply>
                              <plus/>
                              <ci> X10_0 </ci>
                              <ci> X10_1 </ci>
                              <ci> X10_2 </ci>
                              <ci> X10_3 </ci>
                            </apply>
                          </apply>
                          <cn type="integer"> 1 </cn>
                        </apply>
                        <apply>
                          <minus/>
                          <apply>
                            <divide/>
                            <ci> X9_0 </ci>
                            <apply>
                              <plus/>
                              <ci> X9_0 </ci>
                              <ci> X9_2 </ci>
                            </apply>
                          </apply>
                          <cn type="integer"> 1 </cn>
                        </apply>
                      </apply>
                    </apply>
                  </apply>
                </apply>
                <apply>
                  <times/>
                  <ci> X10_1 </ci>
                  <ci> a_X10_1 </ci>
                  <apply>
                    <plus/>
                    <ci> X8_1 </ci>
                    <ci> X8_2 </ci>
                    <ci> X8_3 </ci>
                  </apply>
                </apply>
              </apply>
              <ci> default </ci>
            </apply>
          </lambda>
        </math>
      </functionDefinition>
      <functionDefinition id="Function_for_reaction6_1" name="Function for reaction6_1">
        <math xmlns="http://www.w3.org/1998/Math/MathML">
          <lambda>
            <bvar>
              <ci> X2_1 </ci>
            </bvar>
            <bvar>
              <ci> X4_0 </ci>
            </bvar>
            <bvar>
              <ci> X4_1 </ci>
            </bvar>
            <bvar>
              <ci> Y4 </ci>
            </bvar>
            <bvar>
              <ci> a_X4_0 </ci>
            </bvar>
            <bvar>
              <ci> b_X4_1 </ci>
            </bvar>
            <bvar>
              <ci> default </ci>
            </bvar>
            <apply>
              <divide/>
              <apply>
                <plus/>
                <apply>
                  <times/>
                  <ci> X4_1 </ci>
                  <ci> b_X4_1 </ci>
                </apply>
                <apply>
                  <times/>
                  <ci> X2_1 </ci>
                  <ci> X4_0 </ci>
                  <ci> a_X4_0 </ci>
                  <apply>
                    <minus/>
                    <ci> Y4 </ci>
                    <cn type="integer"> 1 </cn>
                  </apply>
                </apply>
              </apply>
              <ci> default </ci>
            </apply>
          </lambda>
        </math>
      </functionDefinition>
      <functionDefinition id="Function_for_reaction14_1" name="Function for reaction14_1">
        <math xmlns="http://www.w3.org/1998/Math/MathML">
          <lambda>
            <bvar>
              <ci> X8_1 </ci>
            </bvar>
            <bvar>
              <ci> X8_2 </ci>
            </bvar>
            <bvar>
              <ci> X8_3 </ci>
            </bvar>
            <bvar>
              <ci> X9_0 </ci>
            </bvar>
            <bvar>
              <ci> X9_2 </ci>
            </bvar>
            <bvar>
              <ci> a2_X9_0 </ci>
            </bvar>
            <bvar>
              <ci> b_X9_2 </ci>
            </bvar>
            <bvar>
              <ci> default </ci>
            </bvar>
            <apply>
              <divide/>
              <apply>
                <minus/>
                <apply>
                  <times/>
                  <ci> X9_2 </ci>
                  <ci> b_X9_2 </ci>
                </apply>
                <apply>
                  <times/>
                  <ci> X9_0 </ci>
                  <ci> a2_X9_0 </ci>
                  <apply>
                    <plus/>
                    <ci> X8_1 </ci>
                    <ci> X8_2 </ci>
                    <ci> X8_3 </ci>
                  </apply>
                </apply>
              </apply>
              <ci> default </ci>
            </apply>
          </lambda>
        </math>
      </functionDefinition>
      <functionDefinition id="Function_for_reaction20_1" name="Function for reaction20_1">
        <math xmlns="http://www.w3.org/1998/Math/MathML">
          <lambda>
            <bvar>
              <ci> X10_0 </ci>
            </bvar>
            <bvar>
              <ci> X10_1 </ci>
            </bvar>
            <bvar>
              <ci> X10_2 </ci>
            </bvar>
            <bvar>
              <ci> X10_3 </ci>
            </bvar>
            <bvar>
              <ci> X11_0 </ci>
            </bvar>
            <bvar>
              <ci> X11_1 </ci>
            </bvar>
            <bvar>
              <ci> X11_2 </ci>
            </bvar>
            <bvar>
              <ci> X5_0 </ci>
            </bvar>
            <bvar>
              <ci> X9_0 </ci>
            </bvar>
            <bvar>
              <ci> X9_2 </ci>
            </bvar>
            <bvar>
              <ci> Y2 </ci>
            </bvar>
            <bvar>
              <ci> a1_X11_0 </ci>
            </bvar>
            <bvar>
              <ci> a2_X11_0 </ci>
            </bvar>
            <bvar>
              <ci> a_X6_Y2 </ci>
            </bvar>
            <bvar>
              <ci> b_X11_1 </ci>
            </bvar>
            <bvar>
              <ci> b_X11_2 </ci>
            </bvar>
            <bvar>
              <ci> default </ci>
            </bvar>
            <apply>
              <divide/>
              <apply>
                <minus/>
                <apply>
                  <minus/>
                  <apply>
                    <plus/>
                    <apply>
                      <times/>
                      <ci> X11_1 </ci>
                      <ci> b_X11_1 </ci>
                    </apply>
                    <apply>
                      <times/>
                      <ci> X11_2 </ci>
                      <ci> b_X11_2 </ci>
                    </apply>
                  </apply>
                  <apply>
                    <times/>
                    <ci> X11_0 </ci>
                    <apply>
                      <plus/>
                      <apply>
                        <times/>
                        <ci> Y2 </ci>
                        <ci> a_X6_Y2 </ci>
                      </apply>
                      <apply>
                        <times/>
                        <ci> a1_X11_0 </ci>
                        <apply>
                          <minus/>
                          <apply>
                            <divide/>
                            <ci> X10_0 </ci>
                            <apply>
                              <plus/>
                              <ci> X10_0 </ci>
                              <ci> X10_1 </ci>
                              <ci> X10_2 </ci>
                              <ci> X10_3 </ci>
                            </apply>
                          </apply>
                          <cn type="integer"> 1 </cn>
                        </apply>
                        <apply>
                          <minus/>
                          <apply>
                            <divide/>
                            <ci> X9_0 </ci>
                            <apply>
                              <plus/>
                              <ci> X9_0 </ci>
                              <ci> X9_2 </ci>
                            </apply>
                          </apply>
                          <cn type="integer"> 1 </cn>
                        </apply>
                      </apply>
                    </apply>
                  </apply>
                </apply>
                <apply>
                  <times/>
                  <ci> X11_0 </ci>
                  <ci> X5_0 </ci>
                  <ci> a2_X11_0 </ci>
                </apply>
              </apply>
              <ci> default </ci>
            </apply>
          </lambda>
        </math>
      </functionDefinition>
      <functionDefinition id="Function_for_reaction21_1" name="Function for reaction21_1">
        <math xmlns="http://www.w3.org/1998/Math/MathML">
          <lambda>
            <bvar>
              <ci> X10_0 </ci>
            </bvar>
            <bvar>
              <ci> X10_1 </ci>
            </bvar>
            <bvar>
              <ci> X10_2 </ci>
            </bvar>
            <bvar>
              <ci> X10_3 </ci>
            </bvar>
            <bvar>
              <ci> X11_0 </ci>
            </bvar>
            <bvar>
              <ci> X11_1 </ci>
            </bvar>
            <bvar>
              <ci> X11_3 </ci>
            </bvar>
            <bvar>
              <ci> X5_0 </ci>
            </bvar>
            <bvar>
              <ci> X9_0 </ci>
            </bvar>
            <bvar>
              <ci> X9_2 </ci>
            </bvar>
            <bvar>
              <ci> Y2 </ci>
            </bvar>
            <bvar>
              <ci> a1_X11_0 </ci>
            </bvar>
            <bvar>
              <ci> a_X6_Y2 </ci>
            </bvar>
            <bvar>
              <ci> b_X11_1 </ci>
            </bvar>
            <bvar>
              <ci> b_X11_2 </ci>
            </bvar>
            <bvar>
              <ci> default </ci>
            </bvar>
            <apply>
              <divide/>
              <apply>
                <minus/>
                <apply>
                  <plus/>
                  <apply>
                    <minus/>
                    <apply>
                      <times/>
                      <ci> X11_3 </ci>
                      <ci> b_X11_2 </ci>
                    </apply>
                    <apply>
                      <times/>
                      <ci> X11_1 </ci>
                      <ci> b_X11_1 </ci>
                    </apply>
                  </apply>
                  <apply>
                    <times/>
                    <ci> X11_0 </ci>
                    <apply>
                      <plus/>
                      <apply>
                        <times/>
                        <ci> Y2 </ci>
                        <ci> a_X6_Y2 </ci>
                      </apply>
                      <apply>
                        <times/>
                        <ci> a1_X11_0 </ci>
                        <apply>
                          <minus/>
                          <apply>
                            <divide/>
                            <ci> X10_0 </ci>
                            <apply>
                              <plus/>
                              <ci> X10_0 </ci>
                              <ci> X10_1 </ci>
                              <ci> X10_2 </ci>
                              <ci> X10_3 </ci>
                            </apply>
                          </apply>
                          <cn type="integer"> 1 </cn>
                        </apply>
                        <apply>
                          <minus/>
                          <apply>
                            <divide/>
                            <ci> X9_0 </ci>
                            <apply>
                              <plus/>
                              <ci> X9_0 </ci>
                              <ci> X9_2 </ci>
                            </apply>
                          </apply>
                          <cn type="integer"> 1 </cn>
                        </apply>
                      </apply>
                    </apply>
                  </apply>
                </apply>
                <apply>
                  <times/>
                  <cn type="integer"> 2 </cn>
                  <ci> X11_1 </ci>
                  <ci> X5_0 </ci>
                  <ci> a1_X11_0 </ci>
                </apply>
              </apply>
              <ci> default </ci>
            </apply>
          </lambda>
        </math>
      </functionDefinition>
      <functionDefinition id="Function_for_reaction22_1" name="Function for reaction22_1">
        <math xmlns="http://www.w3.org/1998/Math/MathML">
          <lambda>
            <bvar>
              <ci> X10_0 </ci>
            </bvar>
            <bvar>
              <ci> X10_1 </ci>
            </bvar>
            <bvar>
              <ci> X10_2 </ci>
            </bvar>
            <bvar>
              <ci> X10_3 </ci>
            </bvar>
            <bvar>
              <ci> X11_0 </ci>
            </bvar>
            <bvar>
              <ci> X11_2 </ci>
            </bvar>
            <bvar>
              <ci> X11_3 </ci>
            </bvar>
            <bvar>
              <ci> X5_0 </ci>
            </bvar>
            <bvar>
              <ci> X9_0 </ci>
            </bvar>
            <bvar>
              <ci> X9_2 </ci>
            </bvar>
            <bvar>
              <ci> Y2 </ci>
            </bvar>
            <bvar>
              <ci> a2_X11_0 </ci>
            </bvar>
            <bvar>
              <ci> a_X6_Y2 </ci>
            </bvar>
            <bvar>
              <ci> b_X11_1 </ci>
            </bvar>
            <bvar>
              <ci> b_X11_2 </ci>
            </bvar>
            <bvar>
              <ci> default </ci>
            </bvar>
            <apply>
              <divide/>
              <apply>
                <plus/>
                <apply>
                  <minus/>
                  <apply>
                    <minus/>
                    <apply>
                      <times/>
                      <ci> X11_3 </ci>
                      <ci> b_X11_1 </ci>
                    </apply>
                    <apply>
                      <times/>
                      <ci> X11_2 </ci>
                      <ci> b_X11_2 </ci>
                    </apply>
                  </apply>
                  <apply>
                    <times/>
                    <ci> X11_2 </ci>
                    <apply>
                      <plus/>
                      <apply>
                        <times/>
                        <ci> Y2 </ci>
                        <ci> a_X6_Y2 </ci>
                      </apply>
                      <apply>
                        <times/>
                        <cn type="integer"> 2 </cn>
                        <ci> a2_X11_0 </ci>
                        <apply>
                          <minus/>
                          <apply>
                            <divide/>
                            <ci> X10_0 </ci>
                            <apply>
                              <plus/>
                              <ci> X10_0 </ci>
                              <ci> X10_1 </ci>
                              <ci> X10_2 </ci>
                              <ci> X10_3 </ci>
                            </apply>
                          </apply>
                          <cn type="integer"> 1 </cn>
                        </apply>
                        <apply>
                          <minus/>
                          <apply>
                            <divide/>
                            <ci> X9_0 </ci>
                            <apply>
                              <plus/>
                              <ci> X9_0 </ci>
                              <ci> X9_2 </ci>
                            </apply>
                          </apply>
                          <cn type="integer"> 1 </cn>
                        </apply>
                      </apply>
                    </apply>
                  </apply>
                </apply>
                <apply>
                  <times/>
                  <ci> X11_0 </ci>
                  <ci> X5_0 </ci>
                  <ci> a2_X11_0 </ci>
                </apply>
              </apply>
              <ci> default </ci>
            </apply>
          </lambda>
        </math>
      </functionDefinition>
      <functionDefinition id="Function_for_reaction18_2" name="Function for reaction18_2">
        <math xmlns="http://www.w3.org/1998/Math/MathML">
          <lambda>
            <bvar>
              <ci> X10_0 </ci>
            </bvar>
            <bvar>
              <ci> X10_1 </ci>
            </bvar>
            <bvar>
              <ci> X10_2 </ci>
            </bvar>
            <bvar>
              <ci> X10_3 </ci>
            </bvar>
            <bvar>
              <ci> X8_1 </ci>
            </bvar>
            <bvar>
              <ci> X8_2 </ci>
            </bvar>
            <bvar>
              <ci> X8_3 </ci>
            </bvar>
            <bvar>
              <ci> X9_0 </ci>
            </bvar>
            <bvar>
              <ci> X9_2 </ci>
            </bvar>
            <bvar>
              <ci> Y2 </ci>
            </bvar>
            <bvar>
              <ci> a2_X10_0 </ci>
            </bvar>
            <bvar>
              <ci> a_X10_2 </ci>
            </bvar>
            <bvar>
              <ci> a_X6_Y2 </ci>
            </bvar>
            <bvar>
              <ci> b_X10_1 </ci>
            </bvar>
            <bvar>
              <ci> b_X10_2 </ci>
            </bvar>
            <bvar>
              <ci> default </ci>
            </bvar>
            <apply>
              <divide/>
              <apply>
                <plus/>
                <apply>
                  <minus/>
                  <apply>
                    <minus/>
                    <apply>
                      <times/>
                      <ci> X10_3 </ci>
                      <ci> b_X10_1 </ci>
                    </apply>
                    <apply>
                      <times/>
                      <ci> X10_2 </ci>
                      <ci> b_X10_2 </ci>
                    </apply>
                  </apply>
                  <apply>
                    <times/>
                    <ci> X10_2 </ci>
                    <apply>
                      <plus/>
                      <apply>
                        <times/>
                        <ci> Y2 </ci>
                        <ci> a_X6_Y2 </ci>
                      </apply>
                      <apply>
                        <times/>
                        <ci> a_X10_2 </ci>
                        <apply>
                          <minus/>
                          <apply>
                            <divide/>
                            <ci> X10_0 </ci>
                            <apply>
                              <plus/>
                              <ci> X10_0 </ci>
                              <ci> X10_1 </ci>
                              <ci> X10_2 </ci>
                              <ci> X10_3 </ci>
                            </apply>
                          </apply>
                          <cn type="integer"> 1 </cn>
                        </apply>
                        <apply>
                          <minus/>
                          <apply>
                            <divide/>
                            <ci> X9_0 </ci>
                            <apply>
                              <plus/>
                              <ci> X9_0 </ci>
                              <ci> X9_2 </ci>
                            </apply>
                          </apply>
                          <cn type="integer"> 1 </cn>
                        </apply>
                      </apply>
                    </apply>
                  </apply>
                </apply>
                <apply>
                  <times/>
                  <ci> X10_0 </ci>
                  <ci> a2_X10_0 </ci>
                  <apply>
                    <plus/>
                    <ci> X8_1 </ci>
                    <ci> X8_2 </ci>
                    <ci> X8_3 </ci>
                  </apply>
                </apply>
              </apply>
              <ci> default </ci>
            </apply>
          </lambda>
        </math>
      </functionDefinition>
      <functionDefinition id="Function_for_reaction12_1" name="Function for reaction12_1">
        <math xmlns="http://www.w3.org/1998/Math/MathML">
          <lambda>
            <bvar>
              <ci> X4_1 </ci>
            </bvar>
            <bvar>
              <ci> X5_1 </ci>
            </bvar>
            <bvar>
              <ci> X8_0 </ci>
            </bvar>
            <bvar>
              <ci> X8_2 </ci>
            </bvar>
            <bvar>
              <ci> X8_3 </ci>
            </bvar>
            <bvar>
              <ci> Y5 </ci>
            </bvar>
            <bvar>
              <ci> a2_X8_0 </ci>
            </bvar>
            <bvar>
              <ci> b_X8_1 </ci>
            </bvar>
            <bvar>
              <ci> b_X8_2 </ci>
            </bvar>
            <bvar>
              <ci> default </ci>
            </bvar>
            <apply>
              <divide/>
              <apply>
                <plus/>
                <apply>
                  <minus/>
                  <apply>
                    <minus/>
                    <apply>
                      <times/>
                      <ci> X8_3 </ci>
                      <ci> b_X8_1 </ci>
                    </apply>
                    <apply>
                      <times/>
                      <ci> X8_2 </ci>
                      <ci> b_X8_2 </ci>
                    </apply>
                  </apply>
                  <apply>
                    <times/>
                    <ci> X4_1 </ci>
                    <ci> X8_0 </ci>
                    <ci> a2_X8_0 </ci>
                    <apply>
                      <minus/>
                      <apply>
                        <times/>
                        <cn> 0.83 </cn>
                        <ci> Y5 </ci>
                      </apply>
                      <cn type="integer"> 1 </cn>
                    </apply>
                  </apply>
                </apply>
                <apply>
                  <times/>
                  <cn type="integer"> 2 </cn>
                  <ci> X5_1 </ci>
                  <ci> X8_2 </ci>
                  <ci> a2_X8_0 </ci>
                  <apply>
                    <minus/>
                    <apply>
                      <times/>
                      <cn> 0.83 </cn>
                      <ci> Y5 </ci>
                    </apply>
                    <cn type="integer"> 1 </cn>
                  </apply>
                </apply>
              </apply>
              <ci> default </ci>
            </apply>
          </lambda>
        </math>
      </functionDefinition>
      <functionDefinition id="Function_for_reaction15_1" name="Function for reaction15_1">
        <math xmlns="http://www.w3.org/1998/Math/MathML">
          <lambda>
            <bvar>
              <ci> X8_1 </ci>
            </bvar>
            <bvar>
              <ci> X8_2 </ci>
            </bvar>
            <bvar>
              <ci> X8_3 </ci>
            </bvar>
            <bvar>
              <ci> X9_0 </ci>
            </bvar>
            <bvar>
              <ci> X9_2 </ci>
            </bvar>
            <bvar>
              <ci> a2_X9_0 </ci>
            </bvar>
            <bvar>
              <ci> b_X9_2 </ci>
            </bvar>
            <bvar>
              <ci> default </ci>
            </bvar>
            <apply>
              <divide/>
              <apply>
                <minus/>
                <apply>
                  <times/>
                  <ci> X9_0 </ci>
                  <ci> a2_X9_0 </ci>
                  <apply>
                    <plus/>
                    <ci> X8_1 </ci>
                    <ci> X8_2 </ci>
                    <ci> X8_3 </ci>
                  </apply>
                </apply>
                <apply>
                  <times/>
                  <ci> X9_2 </ci>
                  <ci> b_X9_2 </ci>
                </apply>
              </apply>
              <ci> default </ci>
            </apply>
          </lambda>
        </math>
      </functionDefinition>
      <functionDefinition id="Function_for_reaction10_1" name="Function for reaction10_1">
        <math xmlns="http://www.w3.org/1998/Math/MathML">
          <lambda>
            <bvar>
              <ci> X4_1 </ci>
            </bvar>
            <bvar>
              <ci> X5_1 </ci>
            </bvar>
            <bvar>
              <ci> X8_0 </ci>
            </bvar>
            <bvar>
              <ci> X8_1 </ci>
            </bvar>
            <bvar>
              <ci> X8_2 </ci>
            </bvar>
            <bvar>
              <ci> Y5 </ci>
            </bvar>
            <bvar>
              <ci> a1_X8_0 </ci>
            </bvar>
            <bvar>
              <ci> a2_X8_0 </ci>
            </bvar>
            <bvar>
              <ci> b_X8_1 </ci>
            </bvar>
            <bvar>
              <ci> b_X8_2 </ci>
            </bvar>
            <bvar>
              <ci> default </ci>
            </bvar>
            <apply>
              <divide/>
              <apply>
                <plus/>
                <apply>
                  <times/>
                  <ci> X8_1 </ci>
                  <ci> b_X8_1 </ci>
                </apply>
                <apply>
                  <times/>
                  <ci> X8_2 </ci>
                  <ci> b_X8_2 </ci>
                </apply>
                <apply>
                  <times/>
                  <ci> X5_1 </ci>
                  <ci> X8_0 </ci>
                  <ci> a1_X8_0 </ci>
                  <apply>
                    <minus/>
                    <apply>
                      <times/>
                      <cn> 0.83 </cn>
                      <ci> Y5 </ci>
                    </apply>
                    <cn type="integer"> 1 </cn>
                  </apply>
                </apply>
                <apply>
                  <times/>
                  <ci> X4_1 </ci>
                  <ci> X8_0 </ci>
                  <ci> a2_X8_0 </ci>
                  <apply>
                    <minus/>
                    <apply>
                      <times/>
                      <cn> 0.83 </cn>
                      <ci> Y5 </ci>
                    </apply>
                    <cn type="integer"> 1 </cn>
                  </apply>
                </apply>
              </apply>
              <ci> default </ci>
            </apply>
          </lambda>
        </math>
      </functionDefinition>
      <functionDefinition id="Function_for_reaction19_2" name="Function for reaction19_2">
        <math xmlns="http://www.w3.org/1998/Math/MathML">
          <lambda>
            <bvar>
              <ci> X10_0 </ci>
            </bvar>
            <bvar>
              <ci> X10_1 </ci>
            </bvar>
            <bvar>
              <ci> X10_2 </ci>
            </bvar>
            <bvar>
              <ci> X10_3 </ci>
            </bvar>
            <bvar>
              <ci> X8_1 </ci>
            </bvar>
            <bvar>
              <ci> X8_2 </ci>
            </bvar>
            <bvar>
              <ci> X8_3 </ci>
            </bvar>
            <bvar>
              <ci> X9_0 </ci>
            </bvar>
            <bvar>
              <ci> X9_2 </ci>
            </bvar>
            <bvar>
              <ci> Y2 </ci>
            </bvar>
            <bvar>
              <ci> a_X10_1 </ci>
            </bvar>
            <bvar>
              <ci> a_X10_2 </ci>
            </bvar>
            <bvar>
              <ci> a_X6_Y2 </ci>
            </bvar>
            <bvar>
              <ci> b_X10_1 </ci>
            </bvar>
            <bvar>
              <ci> b_X10_2 </ci>
            </bvar>
            <bvar>
              <ci> default </ci>
            </bvar>
            <apply>
              <divide/>
              <apply>
                <plus/>
                <apply>
                  <minus/>
                  <apply>
                    <minus/>
                    <apply>
                      <times/>
                      <ci> X10_2 </ci>
                      <apply>
                        <plus/>
                        <apply>
                          <times/>
                          <ci> Y2 </ci>
                          <ci> a_X6_Y2 </ci>
                        </apply>
                        <apply>
                          <times/>
                          <ci> a_X10_2 </ci>
                          <apply>
                            <minus/>
                            <apply>
                              <divide/>
                              <ci> X10_0 </ci>
                              <apply>
                                <plus/>
                                <ci> X10_0 </ci>
                                <ci> X10_1 </ci>
                                <ci> X10_2 </ci>
                                <ci> X10_3 </ci>
                              </apply>
                            </apply>
                            <cn type="integer"> 1 </cn>
                          </apply>
                          <apply>
                            <minus/>
                            <apply>
                              <divide/>
                              <ci> X9_0 </ci>
                              <apply>
                                <plus/>
                                <ci> X9_0 </ci>
                                <ci> X9_2 </ci>
                              </apply>
                            </apply>
                            <cn type="integer"> 1 </cn>
                          </apply>
                        </apply>
                      </apply>
                    </apply>
                    <apply>
                      <times/>
                      <ci> X10_3 </ci>
                      <ci> b_X10_2 </ci>
                    </apply>
                  </apply>
                  <apply>
                    <times/>
                    <ci> X10_3 </ci>
                    <ci> b_X10_1 </ci>
                  </apply>
                </apply>
                <apply>
                  <times/>
                  <ci> X10_1 </ci>
                  <ci> a_X10_1 </ci>
                  <apply>
                    <plus/>
                    <ci> X8_1 </ci>
                    <ci> X8_2 </ci>
                    <ci> X8_3 </ci>
                  </apply>
                </apply>
              </apply>
              <ci> default </ci>
            </apply>
          </lambda>
        </math>
      </functionDefinition>
      <functionDefinition id="Function_for_reaction7_1" name="Function for reaction7_1">
        <math xmlns="http://www.w3.org/1998/Math/MathML">
          <lambda>
            <bvar>
              <ci> X2_1 </ci>
            </bvar>
            <bvar>
              <ci> X4_0 </ci>
            </bvar>
            <bvar>
              <ci> X4_1 </ci>
            </bvar>
            <bvar>
              <ci> Y4 </ci>
            </bvar>
            <bvar>
              <ci> a_X4_0 </ci>
            </bvar>
            <bvar>
              <ci> b_X4_1 </ci>
            </bvar>
            <bvar>
              <ci> default </ci>
            </bvar>
            <apply>
              <divide/>
              <apply>
                <minus/>
                <apply>
                  <times/>
                  <apply>
                    <minus/>
                    <ci> X4_1 </ci>
                  </apply>
                  <ci> b_X4_1 </ci>
                </apply>
                <apply>
                  <times/>
                  <ci> X2_1 </ci>
                  <ci> X4_0 </ci>
                  <ci> a_X4_0 </ci>
                  <apply>
                    <minus/>
                    <ci> Y4 </ci>
                    <cn type="integer"> 1 </cn>
                  </apply>
                </apply>
              </apply>
              <ci> default </ci>
            </apply>
          </lambda>
        </math>
      </functionDefinition>
    </listOfFunctionDefinitions>
    <listOfCompartments>
      <compartment id="default" name="default" spatialDimensions="3" size="1" constant="true"/>
    </listOfCompartments>
    <listOfSpecies>
      <species id="X1_0" name="X1_0" compartment="default" initialConcentration="1" boundaryCondition="false" constant="false"/>
      <species id="X1_1" name="X1_1" compartment="default" initialConcentration="0" boundaryCondition="false" constant="false"/>
      <species id="X2_0" name="X2_0" compartment="default" initialConcentration="0.264534744154336" boundaryCondition="false" constant="false"/>
      <species id="X2_1" name="X2_1" compartment="default" initialConcentration="0" boundaryCondition="false" constant="false"/>
      <species id="X2_2" name="X2_2" compartment="default" initialConcentration="0.0188189469438024" boundaryCondition="false" constant="false"/>
      <species id="X4_0" name="X4_0" compartment="default" initialConcentration="0.910663743892751" boundaryCondition="false" constant="false"/>
      <species id="X4_1" name="X4_1" compartment="default" initialConcentration="0.0670792623933422" boundaryCondition="false" constant="false"/>
      <species id="X5_0" name="X5_0" compartment="default" initialConcentration="0.0138716189753161" boundaryCondition="false" constant="false"/>
      <species id="X5_1" name="X5_1" compartment="default" initialConcentration="0" boundaryCondition="false" constant="false"/>
      <species id="X8_0" name="X8_0" compartment="default" initialConcentration="0.822561495359695" boundaryCondition="false" constant="false"/>
      <species id="X8_1" name="X8_1" compartment="default" initialConcentration="0.000271089146673323" boundaryCondition="false" constant="false"/>
      <species id="X8_2" name="X8_2" compartment="default" initialConcentration="1.4278963355334" boundaryCondition="false" constant="false"/>
      <species id="X8_3" name="X8_3" compartment="default" initialConcentration="0" boundaryCondition="false" constant="false"/>
      <species id="X9_0" name="X9_0" compartment="default" initialConcentration="0.000782054521409183" boundaryCondition="false" constant="false"/>
      <species id="X9_2" name="X9_2" compartment="default" initialConcentration="0.000529624269056685" boundaryCondition="false" constant="false"/>
      <species id="X10_0" name="X10_0" compartment="default" initialConcentration="0.046545506636031" boundaryCondition="false" constant="false"/>
      <species id="X10_1" name="X10_1" compartment="default" initialConcentration="0.00255607182935597" boundaryCondition="false" constant="false"/>
      <species id="X10_2" name="X10_2" compartment="default" initialConcentration="2.46197661545776" boundaryCondition="false" constant="false"/>
      <species id="X10_3" name="X10_3" compartment="default" initialConcentration="0" boundaryCondition="false" constant="false"/>
      <species id="X11_0" name="X11_0" compartment="default" initialConcentration="0.00664208411646593" boundaryCondition="false" constant="false"/>
      <species id="X11_1" name="X11_1" compartment="default" initialConcentration="0.008981295663677" boundaryCondition="false" constant="false"/>
      <species id="X11_2" name="X11_2" compartment="default" initialConcentration="0.00245814769028315" boundaryCondition="false" constant="false"/>
      <species id="X11_3" name="X11_3" compartment="default" initialConcentration="0" boundaryCondition="false" constant="false"/>
      <species id="X12_0" name="X12_0" compartment="default" initialConcentration="0.0144684443802766" boundaryCondition="false" constant="false"/>
      <species id="X12_1" name="X12_1" compartment="default" initialConcentration="0.00225088174188614" boundaryCondition="false" constant="false"/>
      <species metaid="COPASI1" id="Akt_pT308_obs" name="Akt_pT308_obs" compartment="default" initialConcentration="0.226245474711291" boundaryCondition="true" constant="false">
        <annotation>
          <COPASI xmlns="http://www.copasi.org/static/sbml">
            <rdf:RDF xmlns:dcterms="http://purl.org/dc/terms/" xmlns:rdf="http://www.w3.org/1999/02/22-rdf-syntax-ns#">
              <rdf:Description rdf:about="#COPASI1">
                <dcterms:created>
                  <rdf:Description>
                    <dcterms:W3CDTF>2019-02-14T12:15:16Z</dcterms:W3CDTF>
                  </rdf:Description>
                </dcterms:created>
              </rdf:Description>
            </rdf:RDF>
          </COPASI>
        </annotation>
      </species>
      <species metaid="COPASI2" id="Akt_pS473_obs" name="Akt_pS473_obs" compartment="default" initialConcentration="0.624022904388437" boundaryCondition="true" constant="false">
        <annotation>
          <COPASI xmlns="http://www.copasi.org/static/sbml">
            <rdf:RDF xmlns:dcterms="http://purl.org/dc/terms/" xmlns:rdf="http://www.w3.org/1999/02/22-rdf-syntax-ns#">
              <rdf:Description rdf:about="#COPASI2">
                <dcterms:created>
                  <rdf:Description>
                    <dcterms:W3CDTF>2019-02-14T12:17:12Z</dcterms:W3CDTF>
                  </rdf:Description>
                </dcterms:created>
              </rdf:Description>
            </rdf:RDF>
          </COPASI>
        </annotation>
      </species>
      <species metaid="COPASI3" id="TSC1_TSC2_pT1462_obs" name="TSC1_TSC2_pT1462_obs" compartment="default" initialConcentration="0.390501842478715" boundaryCondition="true" constant="false">
        <annotation>
          <COPASI xmlns="http://www.copasi.org/static/sbml">
            <rdf:RDF xmlns:dcterms="http://purl.org/dc/terms/" xmlns:rdf="http://www.w3.org/1999/02/22-rdf-syntax-ns#">
              <rdf:Description rdf:about="#COPASI3">
                <dcterms:created>
                  <rdf:Description>
                    <dcterms:W3CDTF>2019-02-14T12:17:29Z</dcterms:W3CDTF>
                  </rdf:Description>
                </dcterms:created>
              </rdf:Description>
            </rdf:RDF>
          </COPASI>
        </annotation>
      </species>
      <species metaid="COPASI4" id="PRAS40_pT246_obs" name="PRAS40_pT246_obs" compartment="default" initialConcentration="0.813156602202994" boundaryCondition="true" constant="false">
        <annotation>
          <COPASI xmlns="http://www.copasi.org/static/sbml">
            <rdf:RDF xmlns:dcterms="http://purl.org/dc/terms/" xmlns:rdf="http://www.w3.org/1999/02/22-rdf-syntax-ns#">
              <rdf:Description rdf:about="#COPASI4">
                <dcterms:created>
                  <rdf:Description>
                    <dcterms:W3CDTF>2019-02-14T12:17:51Z</dcterms:W3CDTF>
                  </rdf:Description>
                </dcterms:created>
              </rdf:Description>
            </rdf:RDF>
          </COPASI>
        </annotation>
      </species>
      <species metaid="COPASI5" id="PRAS40_pS183_obs" name="PRAS40_pS183_obs" compartment="default" initialConcentration="0.715715267439768" boundaryCondition="true" constant="false">
        <annotation>
          <COPASI xmlns="http://www.copasi.org/static/sbml">
            <rdf:RDF xmlns:dcterms="http://purl.org/dc/terms/" xmlns:rdf="http://www.w3.org/1999/02/22-rdf-syntax-ns#">
              <rdf:Description rdf:about="#COPASI5">
                <dcterms:created>
                  <rdf:Description>
                    <dcterms:W3CDTF>2019-02-14T12:18:01Z</dcterms:W3CDTF>
                  </rdf:Description>
                </dcterms:created>
              </rdf:Description>
            </rdf:RDF>
          </COPASI>
        </annotation>
      </species>
      <species metaid="COPASI6" id="fourEBP1_pT37_46_obs" name="fourEBP1_pT37_46_obs" compartment="default" initialConcentration="0.55828587122887" boundaryCondition="true" constant="false">
        <annotation>
          <COPASI xmlns="http://www.copasi.org/static/sbml">
            <rdf:RDF xmlns:dcterms="http://purl.org/dc/terms/" xmlns:rdf="http://www.w3.org/1999/02/22-rdf-syntax-ns#">
              <rdf:Description rdf:about="#COPASI6">
                <dcterms:created>
                  <rdf:Description>
                    <dcterms:W3CDTF>2019-02-14T12:18:21Z</dcterms:W3CDTF>
                  </rdf:Description>
                </dcterms:created>
              </rdf:Description>
            </rdf:RDF>
          </COPASI>
        </annotation>
      </species>
      <species metaid="COPASI7" id="p70_S6K_pT389_obs" name="p70_S6K_pT389_obs" compartment="default" initialConcentration="0.283606845657298" boundaryCondition="true" constant="false">
        <annotation>
          <COPASI xmlns="http://www.copasi.org/static/sbml">
            <rdf:RDF xmlns:dcterms="http://purl.org/dc/terms/" xmlns:rdf="http://www.w3.org/1999/02/22-rdf-syntax-ns#">
              <rdf:Description rdf:about="#COPASI7">
                <dcterms:created>
                  <rdf:Description>
                    <dcterms:W3CDTF>2019-02-14T12:19:44Z</dcterms:W3CDTF>
                  </rdf:Description>
                </dcterms:created>
              </rdf:Description>
            </rdf:RDF>
          </COPASI>
        </annotation>
      </species>
      <species metaid="COPASI8" id="p70_S6K_pT229_obs" name="p70_S6K_pT229_obs" compartment="default" initialConcentration="0.302028088216033" boundaryCondition="true" constant="false">
        <annotation>
          <COPASI xmlns="http://www.copasi.org/static/sbml">
            <rdf:RDF xmlns:dcterms="http://purl.org/dc/terms/" xmlns:rdf="http://www.w3.org/1999/02/22-rdf-syntax-ns#">
              <rdf:Description rdf:about="#COPASI8">
                <dcterms:created>
                  <rdf:Description>
                    <dcterms:W3CDTF>2019-02-14T12:19:58Z</dcterms:W3CDTF>
                  </rdf:Description>
                </dcterms:created>
              </rdf:Description>
            </rdf:RDF>
          </COPASI>
        </annotation>
      </species>
      <species metaid="COPASI9" id="IRS1_pS636_639_obs" name="IRS1_pS636-639_obs" compartment="default" initialConcentration="0.354121351276338" boundaryCondition="true" constant="false">
        <annotation>
          <COPASI xmlns="http://www.copasi.org/static/sbml">
            <rdf:RDF xmlns:dcterms="http://purl.org/dc/terms/" xmlns:rdf="http://www.w3.org/1999/02/22-rdf-syntax-ns#">
              <rdf:Description rdf:about="#COPASI9">
                <dcterms:created>
                  <rdf:Description>
                    <dcterms:W3CDTF>2019-02-14T12:20:14Z</dcterms:W3CDTF>
                  </rdf:Description>
                </dcterms:created>
              </rdf:Description>
            </rdf:RDF>
          </COPASI>
        </annotation>
      </species>
    </listOfSpecies>
    <listOfParameters>
      <parameter id="a1_X10_0" name="a1_X10_0" value="0.0246380781461186" constant="true"/>
      <parameter id="a1_X11_0" name="a1_X11_0" value="0.00186867108992239" constant="true"/>
      <parameter id="a1_X2_0" name="a1_X2_0" value="0.0809788944515078" constant="true"/>
      <parameter id="a1_X8_0" name="a1_X8_0" value="0.00988815817755574" constant="true"/>
      <parameter id="a2_X10_0" name="a2_X10_0" value="0.00397636685158003" constant="true"/>
      <parameter id="a2_X11_0" name="a2_X11_0" value="3.12264655743718" constant="true"/>
      <parameter id="a2_X8_0" name="a2_X8_0" value="2.04741486518671" constant="true"/>
      <parameter id="a2_X9_0" name="a2_X9_0" value="0.0361304146544988" constant="true"/>
      <parameter id="a_X10_1" name="a_X10_1" value="0.353579991630247" constant="true"/>
      <parameter id="a_X10_2" name="a_X10_2" value="1.07484740928583e-05" constant="true"/>
      <parameter id="a_X12_0" name="a_X12_0" value="0.0853824947924627" constant="true"/>
      <parameter id="a_X4_0" name="a_X4_0" value="0.000193635404415828" constant="true"/>
      <parameter id="a_X5_0" name="a_X5_0" value="1.00002928922566e-05" constant="true"/>
      <parameter id="a_X6_Y2" name="a_X6_Y2" value="3.88065427752531e-05" constant="true"/>
      <parameter id="b_X10_1" name="b_X10_1" value="0.127509046568728" constant="true"/>
      <parameter id="b_X10_2" name="b_X10_2" value="1.00042992365839e-05" constant="true"/>
      <parameter id="b_X11_1" name="b_X11_1" value="0.0109590203909764" constant="true"/>
      <parameter id="b_X11_2" name="b_X11_2" value="0.0299599906566758" constant="true"/>
      <parameter id="b_X12_1" name="b_X12_1" value="0.135823300870238" constant="true"/>
      <parameter id="b_X2_2" name="b_X2_2" value="1.34170412646666e-05" constant="true"/>
      <parameter id="b_X4_1" name="b_X4_1" value="9.32887861222504e-05" constant="true"/>
      <parameter id="b_X5_1" name="b_X5_1" value="0.110059154012198" constant="true"/>
      <parameter id="b_X8_1" name="b_X8_1" value="1.11522944075198e-05" constant="true"/>
      <parameter id="b_X8_2" name="b_X8_2" value="1.00000000000007e-05" constant="true"/>
      <parameter id="b_X9_2" name="b_X9_2" value="0.0719388998546621" constant="true"/>
      <parameter id="init_X10_0_MCF7_Ars" name="init_X10_0_MCF7_Ars" value="0.046545506636031" constant="true"/>
      <parameter id="init_X10_1_MCF7_Ars" name="init_X10_1_MCF7_Ars" value="0.00255607182935597" constant="true"/>
      <parameter id="init_X10_2_MCF7_Ars" name="init_X10_2_MCF7_Ars" value="2.46197661545776" constant="true"/>
      <parameter id="init_X11_0_MCF7_Ars" name="init_X11_0_MCF7_Ars" value="0.00664208411646593" constant="true"/>
      <parameter id="init_X11_1_MCF7_Ars" name="init_X11_1_MCF7_Ars" value="0.008981295663677" constant="true"/>
      <parameter id="init_X11_2_MCF7_Ars" name="init_X11_2_MCF7_Ars" value="0.00245814769028315" constant="true"/>
      <parameter id="init_X12_0_MCF7_Ars" name="init_X12_0_MCF7_Ars" value="0.0144684443802766" constant="true"/>
      <parameter id="init_X12_1_MCF7_Ars" name="init_X12_1_MCF7_Ars" value="0.00225088174188614" constant="true"/>
      <parameter id="init_X2_0_MCF7_Ars" name="init_X2_0_MCF7_Ars" value="0.264534744154336" constant="true"/>
      <parameter id="init_X2_2_MCF7_Ars" name="init_X2_2_MCF7_Ars" value="0.0188189469438024" constant="true"/>
      <parameter id="init_X4_0_MCF7_Ars" name="init_X4_0_MCF7_Ars" value="0.910663743892751" constant="true"/>
      <parameter id="init_X4_1_MCF7_Ars" name="init_X4_1_MCF7_Ars" value="0.0670792623933422" constant="true"/>
      <parameter id="init_X5_0_MCF7_Ars" name="init_X5_0_MCF7_Ars" value="0.0138716189753161" constant="true"/>
      <parameter id="init_X8_0_MCF7_Ars" name="init_X8_0_MCF7_Ars" value="0.822561495359695" constant="true"/>
      <parameter id="init_X8_1_MCF7_Ars" name="init_X8_1_MCF7_Ars" value="0.000271089146673323" constant="true"/>
      <parameter id="init_X8_2_MCF7_Ars" name="init_X8_2_MCF7_Ars" value="1.4278963355334" constant="true"/>
      <parameter id="init_X9_0_MCF7_Ars" name="init_X9_0_MCF7_Ars" value="0.000782054521409183" constant="true"/>
      <parameter id="init_X9_2_MCF7_Ars" name="init_X9_2_MCF7_Ars" value="0.000529624269056685" constant="true"/>
      <parameter id="Y1" name="Y1" value="0" constant="true"/>
      <parameter id="Y2" name="Y2" value="1" constant="true"/>
      <parameter id="Y3" name="Y3" value="1" constant="true"/>
      <parameter id="Y4" name="Y4" value="0" constant="true"/>
      <parameter id="Y5" name="Y5" value="0" constant="true"/>
      <parameter metaid="COPASI11" id="scale_Akt_pT308" name="scale_Akt_pT308" value="834.579611495584" constant="true">
        <annotation>
          <COPASI xmlns="http://www.copasi.org/static/sbml">
            <rdf:RDF xmlns:dcterms="http://purl.org/dc/terms/" xmlns:rdf="http://www.w3.org/1999/02/22-rdf-syntax-ns#">
              <rdf:Description rdf:about="#COPASI11">
                <dcterms:created>
                  <rdf:Description>
                    <dcterms:W3CDTF>2019-02-14T12:21:12Z</dcterms:W3CDTF>
                  </rdf:Description>
                </dcterms:created>
              </rdf:Description>
            </rdf:RDF>
          </COPASI>
        </annotation>
      </parameter>
      <parameter metaid="COPASI12" id="scale_Akt_pT473" name="scale_Akt_pT473" value="0.437022554690799" constant="true">
        <annotation>
          <COPASI xmlns="http://www.copasi.org/static/sbml">
            <rdf:RDF xmlns:dcterms="http://purl.org/dc/terms/" xmlns:rdf="http://www.w3.org/1999/02/22-rdf-syntax-ns#">
              <rdf:Description rdf:about="#COPASI12">
                <dcterms:created>
                  <rdf:Description>
                    <dcterms:W3CDTF>2019-02-14T12:21:46Z</dcterms:W3CDTF>
                  </rdf:Description>
                </dcterms:created>
              </rdf:Description>
            </rdf:RDF>
          </COPASI>
        </annotation>
      </parameter>
      <parameter metaid="COPASI13" id="scale_TSC1_TSC2_pT1462" name="scale_TSC1_TSC2_pT1462" value="737.318633782094" constant="true">
        <annotation>
          <COPASI xmlns="http://www.copasi.org/static/sbml">
            <rdf:RDF xmlns:dcterms="http://purl.org/dc/terms/" xmlns:rdf="http://www.w3.org/1999/02/22-rdf-syntax-ns#">
              <rdf:Description rdf:about="#COPASI13">
                <dcterms:created>
                  <rdf:Description>
                    <dcterms:W3CDTF>2019-02-14T12:22:15Z</dcterms:W3CDTF>
                  </rdf:Description>
                </dcterms:created>
              </rdf:Description>
            </rdf:RDF>
          </COPASI>
        </annotation>
      </parameter>
      <parameter metaid="COPASI14" id="scale_PRAS40_pT246" name="scale_PRAS40_pT246" value="0.330286078713141" constant="true">
        <annotation>
          <COPASI xmlns="http://www.copasi.org/static/sbml">
            <rdf:RDF xmlns:dcterms="http://purl.org/dc/terms/" xmlns:rdf="http://www.w3.org/1999/02/22-rdf-syntax-ns#">
              <rdf:Description rdf:about="#COPASI14">
                <dcterms:created>
                  <rdf:Description>
                    <dcterms:W3CDTF>2019-02-14T12:22:28Z</dcterms:W3CDTF>
                  </rdf:Description>
                </dcterms:created>
              </rdf:Description>
            </rdf:RDF>
          </COPASI>
        </annotation>
      </parameter>
      <parameter metaid="COPASI15" id="scale_PRAS40_pS183" name="scale_PRAS40_pS183" value="280.005929105717" constant="true">
        <annotation>
          <COPASI xmlns="http://www.copasi.org/static/sbml">
            <rdf:RDF xmlns:dcterms="http://purl.org/dc/terms/" xmlns:rdf="http://www.w3.org/1999/02/22-rdf-syntax-ns#">
              <rdf:Description rdf:about="#COPASI15">
                <dcterms:created>
                  <rdf:Description>
                    <dcterms:W3CDTF>2019-02-14T12:23:52Z</dcterms:W3CDTF>
                  </rdf:Description>
                </dcterms:created>
              </rdf:Description>
            </rdf:RDF>
          </COPASI>
        </annotation>
      </parameter>
      <parameter metaid="COPASI16" id="scale_fourEBP1_pT37_46" name="scale_fourEBP1_pT37_46" value="248.029854629791" constant="true">
        <annotation>
          <COPASI xmlns="http://www.copasi.org/static/sbml">
            <rdf:RDF xmlns:dcterms="http://purl.org/dc/terms/" xmlns:rdf="http://www.w3.org/1999/02/22-rdf-syntax-ns#">
              <rdf:Description rdf:about="#COPASI16">
                <dcterms:created>
                  <rdf:Description>
                    <dcterms:W3CDTF>2019-02-14T12:24:02Z</dcterms:W3CDTF>
                  </rdf:Description>
                </dcterms:created>
              </rdf:Description>
            </rdf:RDF>
          </COPASI>
        </annotation>
      </parameter>
      <parameter metaid="COPASI17" id="scale_p70_S6K_pT389" name="scale_p70_S6K_pT389" value="31.5774979777458" constant="true">
        <annotation>
          <COPASI xmlns="http://www.copasi.org/static/sbml">
            <rdf:RDF xmlns:dcterms="http://purl.org/dc/terms/" xmlns:rdf="http://www.w3.org/1999/02/22-rdf-syntax-ns#">
              <rdf:Description rdf:about="#COPASI17">
                <dcterms:created>
                  <rdf:Description>
                    <dcterms:W3CDTF>2019-02-14T12:24:08Z</dcterms:W3CDTF>
                  </rdf:Description>
                </dcterms:created>
              </rdf:Description>
            </rdf:RDF>
          </COPASI>
        </annotation>
      </parameter>
      <parameter metaid="COPASI18" id="scale_p70_S6K_pT229" name="scale_p70_S6K_pT229" value="122.868161831742" constant="true">
        <annotation>
          <COPASI xmlns="http://www.copasi.org/static/sbml">
            <rdf:RDF xmlns:dcterms="http://purl.org/dc/terms/" xmlns:rdf="http://www.w3.org/1999/02/22-rdf-syntax-ns#">
              <rdf:Description rdf:about="#COPASI18">
                <dcterms:created>
                  <rdf:Description>
                    <dcterms:W3CDTF>2019-02-14T12:24:14Z</dcterms:W3CDTF>
                  </rdf:Description>
                </dcterms:created>
              </rdf:Description>
            </rdf:RDF>
          </COPASI>
        </annotation>
      </parameter>
      <parameter metaid="COPASI19" id="scale_IRS1_pS636_639" name="scale_IRS1_pS636-639" value="18.8172777325864" constant="true">
        <annotation>
          <COPASI xmlns="http://www.copasi.org/static/sbml">
            <rdf:RDF xmlns:dcterms="http://purl.org/dc/terms/" xmlns:rdf="http://www.w3.org/1999/02/22-rdf-syntax-ns#">
              <rdf:Description rdf:about="#COPASI19">
                <dcterms:created>
                  <rdf:Description>
                    <dcterms:W3CDTF>2019-02-14T12:24:21Z</dcterms:W3CDTF>
                  </rdf:Description>
                </dcterms:created>
              </rdf:Description>
            </rdf:RDF>
          </COPASI>
        </annotation>
      </parameter>
      <parameter id="ModelValue_12" name="Initial for scale_Akt_pT308" value="834.579611495584">
        <annotation>
          <initialValue xmlns="http://copasi.org/initialValue" parent="scale_Akt_pT308"/>
        </annotation>
      </parameter>
      <parameter id="ModelValue_11" name="Initial for scale_Akt_pT473" value="0.437022554690799">
        <annotation>
          <initialValue xmlns="http://copasi.org/initialValue" parent="scale_Akt_pT473"/>
        </annotation>
      </parameter>
      <parameter id="ModelValue_4" name="Initial for scale_IRS1_pS636-639" value="18.8172777325864">
        <annotation>
          <initialValue xmlns="http://copasi.org/initialValue" parent="scale_IRS1_pS636_639"/>
        </annotation>
      </parameter>
      <parameter id="ModelValue_8" name="Initial for scale_PRAS40_pS183" value="280.005929105717">
        <annotation>
          <initialValue xmlns="http://copasi.org/initialValue" parent="scale_PRAS40_pS183"/>
        </annotation>
      </parameter>
      <parameter id="ModelValue_9" name="Initial for scale_PRAS40_pT246" value="0.330286078713141">
        <annotation>
          <initialValue xmlns="http://copasi.org/initialValue" parent="scale_PRAS40_pT246"/>
        </annotation>
      </parameter>
      <parameter id="ModelValue_10" name="Initial for scale_TSC1_TSC2_pT1462" value="737.318633782094">
        <annotation>
          <initialValue xmlns="http://copasi.org/initialValue" parent="scale_TSC1_TSC2_pT1462"/>
        </annotation>
      </parameter>
      <parameter id="ModelValue_7" name="Initial for scale_fourEBP1_pT37_46" value="248.029854629791">
        <annotation>
          <initialValue xmlns="http://copasi.org/initialValue" parent="scale_fourEBP1_pT37_46"/>
        </annotation>
      </parameter>
      <parameter id="ModelValue_5" name="Initial for scale_p70_S6K_pT229" value="122.868161831742">
        <annotation>
          <initialValue xmlns="http://copasi.org/initialValue" parent="scale_p70_S6K_pT229"/>
        </annotation>
      </parameter>
      <parameter id="ModelValue_6" name="Initial for scale_p70_S6K_pT389" value="31.5774979777458">
        <annotation>
          <initialValue xmlns="http://copasi.org/initialValue" parent="scale_p70_S6K_pT389"/>
        </annotation>
      </parameter>
    </listOfParameters>
    <listOfInitialAssignments>
      <initialAssignment symbol="X2_0">
        <math xmlns="http://www.w3.org/1998/Math/MathML">
          <ci> init_X2_0_MCF7_Ars </ci>
        </math>
      </initialAssignment>
      <initialAssignment symbol="X2_2">
        <math xmlns="http://www.w3.org/1998/Math/MathML">
          <ci> init_X2_2_MCF7_Ars </ci>
        </math>
      </initialAssignment>
      <initialAssignment symbol="X4_0">
        <math xmlns="http://www.w3.org/1998/Math/MathML">
          <ci> init_X4_0_MCF7_Ars </ci>
        </math>
      </initialAssignment>
      <initialAssignment symbol="X4_1">
        <math xmlns="http://www.w3.org/1998/Math/MathML">
          <ci> init_X4_1_MCF7_Ars </ci>
        </math>
      </initialAssignment>
      <initialAssignment symbol="X5_0">
        <math xmlns="http://www.w3.org/1998/Math/MathML">
          <ci> init_X5_0_MCF7_Ars </ci>
        </math>
      </initialAssignment>
      <initialAssignment symbol="X8_0">
        <math xmlns="http://www.w3.org/1998/Math/MathML">
          <ci> init_X8_0_MCF7_Ars </ci>
        </math>
      </initialAssignment>
      <initialAssignment symbol="X8_1">
        <math xmlns="http://www.w3.org/1998/Math/MathML">
          <ci> init_X8_1_MCF7_Ars </ci>
        </math>
      </initialAssignment>
      <initialAssignment symbol="X8_2">
        <math xmlns="http://www.w3.org/1998/Math/MathML">
          <ci> init_X8_2_MCF7_Ars </ci>
        </math>
      </initialAssignment>
      <initialAssignment symbol="X9_0">
        <math xmlns="http://www.w3.org/1998/Math/MathML">
          <ci> init_X9_0_MCF7_Ars </ci>
        </math>
      </initialAssignment>
      <initialAssignment symbol="X9_2">
        <math xmlns="http://www.w3.org/1998/Math/MathML">
          <ci> init_X9_2_MCF7_Ars </ci>
        </math>
      </initialAssignment>
      <initialAssignment symbol="X10_0">
        <math xmlns="http://www.w3.org/1998/Math/MathML">
          <ci> init_X10_0_MCF7_Ars </ci>
        </math>
      </initialAssignment>
      <initialAssignment symbol="X10_1">
        <math xmlns="http://www.w3.org/1998/Math/MathML">
          <ci> init_X10_1_MCF7_Ars </ci>
        </math>
      </initialAssignment>
      <initialAssignment symbol="X10_2">
        <math xmlns="http://www.w3.org/1998/Math/MathML">
          <ci> init_X10_2_MCF7_Ars </ci>
        </math>
      </initialAssignment>
      <initialAssignment symbol="X11_0">
        <math xmlns="http://www.w3.org/1998/Math/MathML">
          <ci> init_X11_0_MCF7_Ars </ci>
        </math>
      </initialAssignment>
      <initialAssignment symbol="X11_1">
        <math xmlns="http://www.w3.org/1998/Math/MathML">
          <ci> init_X11_1_MCF7_Ars </ci>
        </math>
      </initialAssignment>
      <initialAssignment symbol="X11_2">
        <math xmlns="http://www.w3.org/1998/Math/MathML">
          <ci> init_X11_2_MCF7_Ars </ci>
        </math>
      </initialAssignment>
      <initialAssignment symbol="X12_0">
        <math xmlns="http://www.w3.org/1998/Math/MathML">
          <ci> init_X12_0_MCF7_Ars </ci>
        </math>
      </initialAssignment>
      <initialAssignment symbol="X12_1">
        <math xmlns="http://www.w3.org/1998/Math/MathML">
          <ci> init_X12_1_MCF7_Ars </ci>
        </math>
      </initialAssignment>
      <initialAssignment symbol="ModelValue_12">
        <math xmlns="http://www.w3.org/1998/Math/MathML">
          <ci> scale_Akt_pT308 </ci>
        </math>
      </initialAssignment>
      <initialAssignment symbol="ModelValue_11">
        <math xmlns="http://www.w3.org/1998/Math/MathML">
          <ci> scale_Akt_pT473 </ci>
        </math>
      </initialAssignment>
      <initialAssignment symbol="ModelValue_4">
        <math xmlns="http://www.w3.org/1998/Math/MathML">
          <ci> scale_IRS1_pS636_639 </ci>
        </math>
      </initialAssignment>
      <initialAssignment symbol="ModelValue_8">
        <math xmlns="http://www.w3.org/1998/Math/MathML">
          <ci> scale_PRAS40_pS183 </ci>
        </math>
      </initialAssignment>
      <initialAssignment symbol="ModelValue_9">
        <math xmlns="http://www.w3.org/1998/Math/MathML">
          <ci> scale_PRAS40_pT246 </ci>
        </math>
      </initialAssignment>
      <initialAssignment symbol="ModelValue_10">
        <math xmlns="http://www.w3.org/1998/Math/MathML">
          <ci> scale_TSC1_TSC2_pT1462 </ci>
        </math>
      </initialAssignment>
      <initialAssignment symbol="ModelValue_7">
        <math xmlns="http://www.w3.org/1998/Math/MathML">
          <ci> scale_fourEBP1_pT37_46 </ci>
        </math>
      </initialAssignment>
      <initialAssignment symbol="ModelValue_5">
        <math xmlns="http://www.w3.org/1998/Math/MathML">
          <ci> scale_p70_S6K_pT229 </ci>
        </math>
      </initialAssignment>
      <initialAssignment symbol="ModelValue_6">
        <math xmlns="http://www.w3.org/1998/Math/MathML">
          <ci> scale_p70_S6K_pT389 </ci>
        </math>
      </initialAssignment>
    </listOfInitialAssignments>
    <listOfRules>
      <assignmentRule variable="Akt_pS473_obs">
        <math xmlns="http://www.w3.org/1998/Math/MathML">
          <apply>
            <plus/>
            <apply>
              <times/>
              <ci> ModelValue_11 </ci>
              <ci> X8_2 </ci>
            </apply>
            <apply>
              <times/>
              <ci> ModelValue_11 </ci>
              <ci> X8_3 </ci>
            </apply>
          </apply>
        </math>
      </assignmentRule>
      <assignmentRule variable="p70_S6K_pT389_obs">
        <math xmlns="http://www.w3.org/1998/Math/MathML">
          <apply>
            <plus/>
            <apply>
              <times/>
              <ci> ModelValue_6 </ci>
              <ci> X11_1 </ci>
            </apply>
            <apply>
              <times/>
              <ci> ModelValue_6 </ci>
              <ci> X11_3 </ci>
            </apply>
          </apply>
        </math>
      </assignmentRule>
      <assignmentRule variable="IRS1_pS636_639_obs">
        <math xmlns="http://www.w3.org/1998/Math/MathML">
          <apply>
            <times/>
            <ci> ModelValue_4 </ci>
            <ci> X2_2 </ci>
          </apply>
        </math>
      </assignmentRule>
      <assignmentRule variable="PRAS40_pS183_obs">
        <math xmlns="http://www.w3.org/1998/Math/MathML">
          <apply>
            <plus/>
            <apply>
              <times/>
              <ci> ModelValue_8 </ci>
              <ci> X10_1 </ci>
            </apply>
            <apply>
              <times/>
              <ci> ModelValue_8 </ci>
              <ci> X10_3 </ci>
            </apply>
          </apply>
        </math>
      </assignmentRule>
      <assignmentRule variable="PRAS40_pT246_obs">
        <math xmlns="http://www.w3.org/1998/Math/MathML">
          <apply>
            <plus/>
            <apply>
              <times/>
              <ci> ModelValue_9 </ci>
              <ci> X10_2 </ci>
            </apply>
            <apply>
              <times/>
              <ci> ModelValue_9 </ci>
              <ci> X10_3 </ci>
            </apply>
          </apply>
        </math>
      </assignmentRule>
      <assignmentRule variable="TSC1_TSC2_pT1462_obs">
        <math xmlns="http://www.w3.org/1998/Math/MathML">
          <apply>
            <times/>
            <ci> ModelValue_10 </ci>
            <ci> X9_2 </ci>
          </apply>
        </math>
      </assignmentRule>
      <assignmentRule variable="fourEBP1_pT37_46_obs">
        <math xmlns="http://www.w3.org/1998/Math/MathML">
          <apply>
            <times/>
            <ci> ModelValue_7 </ci>
            <ci> X12_1 </ci>
          </apply>
        </math>
      </assignmentRule>
      <assignmentRule variable="Akt_pT308_obs">
        <math xmlns="http://www.w3.org/1998/Math/MathML">
          <apply>
            <plus/>
            <apply>
              <times/>
              <ci> ModelValue_12 </ci>
              <ci> X8_1 </ci>
            </apply>
            <apply>
              <times/>
              <ci> ModelValue_12 </ci>
              <ci> X8_3 </ci>
            </apply>
          </apply>
        </math>
      </assignmentRule>
      <assignmentRule variable="p70_S6K_pT229_obs">
        <math xmlns="http://www.w3.org/1998/Math/MathML">
          <apply>
            <plus/>
            <apply>
              <times/>
              <ci> ModelValue_5 </ci>
              <ci> X11_2 </ci>
            </apply>
            <apply>
              <times/>
              <ci> ModelValue_5 </ci>
              <ci> X11_3 </ci>
            </apply>
          </apply>
        </math>
      </assignmentRule>
    </listOfRules>
    <listOfReactions>
      <reaction id="reaction1" name="reaction1" reversible="false">
        <listOfProducts>
          <speciesReference species="X1_0" stoichiometry="1"/>
        </listOfProducts>
        <listOfModifiers>
          <modifierSpeciesReference species="X1_0"/>
          <modifierSpeciesReference species="X1_1"/>
        </listOfModifiers>
        <kineticLaw>
          <math xmlns="http://www.w3.org/1998/Math/MathML">
            <apply>
              <times/>
              <ci> default </ci>
              <apply>
                <ci> Function_for_reaction1 </ci>
                <ci> X1_0 </ci>
                <ci> X1_1 </ci>
                <ci> Y1 </ci>
                <ci> default </ci>
              </apply>
            </apply>
          </math>
        </kineticLaw>
      </reaction>
      <reaction id="reaction2" name="reaction2" reversible="false">
        <listOfProducts>
          <speciesReference species="X1_1" stoichiometry="1"/>
        </listOfProducts>
        <listOfModifiers>
          <modifierSpeciesReference species="X1_0"/>
          <modifierSpeciesReference species="X1_1"/>
        </listOfModifiers>
        <kineticLaw>
          <math xmlns="http://www.w3.org/1998/Math/MathML">
            <apply>
              <times/>
              <ci> default </ci>
              <apply>
                <ci> Function_for_reaction2 </ci>
                <ci> X1_0 </ci>
                <ci> X1_1 </ci>
                <ci> Y1 </ci>
                <ci> default </ci>
              </apply>
            </apply>
          </math>
        </kineticLaw>
      </reaction>
      <reaction id="reaction3" name="reaction3" reversible="false">
        <listOfProducts>
          <speciesReference species="X2_0" stoichiometry="1"/>
        </listOfProducts>
        <listOfModifiers>
          <modifierSpeciesReference species="X11_1"/>
          <modifierSpeciesReference species="X11_3"/>
          <modifierSpeciesReference species="X1_1"/>
          <modifierSpeciesReference species="X2_0"/>
          <modifierSpeciesReference species="X2_2"/>
        </listOfModifiers>
        <kineticLaw>
          <math xmlns="http://www.w3.org/1998/Math/MathML">
            <apply>
              <times/>
              <ci> default </ci>
              <apply>
                <ci> Function_for_reaction3 </ci>
                <ci> X11_1 </ci>
                <ci> X11_3 </ci>
                <ci> X1_1 </ci>
                <ci> X2_0 </ci>
                <ci> X2_2 </ci>
                <ci> a1_X2_0 </ci>
                <ci> b_X2_2 </ci>
                <ci> default </ci>
              </apply>
            </apply>
          </math>
        </kineticLaw>
      </reaction>
      <reaction id="reaction4" name="reaction4" reversible="false">
        <listOfProducts>
          <speciesReference species="X2_1" stoichiometry="1"/>
        </listOfProducts>
        <listOfModifiers>
          <modifierSpeciesReference species="X11_1"/>
          <modifierSpeciesReference species="X11_3"/>
          <modifierSpeciesReference species="X1_1"/>
          <modifierSpeciesReference species="X2_0"/>
          <modifierSpeciesReference species="X2_1"/>
        </listOfModifiers>
        <kineticLaw>
          <math xmlns="http://www.w3.org/1998/Math/MathML">
            <apply>
              <times/>
              <ci> default </ci>
              <apply>
                <ci> Function_for_reaction4 </ci>
                <ci> X11_1 </ci>
                <ci> X11_3 </ci>
                <ci> X1_1 </ci>
                <ci> X2_0 </ci>
                <ci> X2_1 </ci>
                <ci> default </ci>
              </apply>
            </apply>
          </math>
        </kineticLaw>
      </reaction>
      <reaction id="reaction5" name="reaction5" reversible="false">
        <listOfProducts>
          <speciesReference species="X2_2" stoichiometry="1"/>
        </listOfProducts>
        <listOfModifiers>
          <modifierSpeciesReference species="X11_1"/>
          <modifierSpeciesReference species="X11_3"/>
          <modifierSpeciesReference species="X2_0"/>
          <modifierSpeciesReference species="X2_1"/>
          <modifierSpeciesReference species="X2_2"/>
        </listOfModifiers>
        <kineticLaw>
          <math xmlns="http://www.w3.org/1998/Math/MathML">
            <apply>
              <times/>
              <ci> default </ci>
              <apply>
                <ci> Function_for_reaction5 </ci>
                <ci> X11_1 </ci>
                <ci> X11_3 </ci>
                <ci> X2_0 </ci>
                <ci> X2_1 </ci>
                <ci> X2_2 </ci>
                <ci> a1_X2_0 </ci>
                <ci> b_X2_2 </ci>
                <ci> default </ci>
              </apply>
            </apply>
          </math>
        </kineticLaw>
      </reaction>
      <reaction id="reaction6" name="reaction6" reversible="false">
        <listOfProducts>
          <speciesReference species="X4_0" stoichiometry="1"/>
        </listOfProducts>
        <listOfModifiers>
          <modifierSpeciesReference species="X2_1"/>
          <modifierSpeciesReference species="X4_0"/>
          <modifierSpeciesReference species="X4_1"/>
        </listOfModifiers>
        <kineticLaw>
          <math xmlns="http://www.w3.org/1998/Math/MathML">
            <apply>
              <times/>
              <ci> default </ci>
              <apply>
                <ci> Function_for_reaction6_1 </ci>
                <ci> X2_1 </ci>
                <ci> X4_0 </ci>
                <ci> X4_1 </ci>
                <ci> Y4 </ci>
                <ci> a_X4_0 </ci>
                <ci> b_X4_1 </ci>
                <ci> default </ci>
              </apply>
            </apply>
          </math>
        </kineticLaw>
      </reaction>
      <reaction id="reaction7" name="reaction7" reversible="false">
        <listOfProducts>
          <speciesReference species="X4_1" stoichiometry="1"/>
        </listOfProducts>
        <listOfModifiers>
          <modifierSpeciesReference species="X2_1"/>
          <modifierSpeciesReference species="X4_0"/>
          <modifierSpeciesReference species="X4_1"/>
        </listOfModifiers>
        <kineticLaw>
          <math xmlns="http://www.w3.org/1998/Math/MathML">
            <apply>
              <times/>
              <ci> default </ci>
              <apply>
                <ci> Function_for_reaction7_1 </ci>
                <ci> X2_1 </ci>
                <ci> X4_0 </ci>
                <ci> X4_1 </ci>
                <ci> Y4 </ci>
                <ci> a_X4_0 </ci>
                <ci> b_X4_1 </ci>
                <ci> default </ci>
              </apply>
            </apply>
          </math>
        </kineticLaw>
      </reaction>
      <reaction id="reaction8" name="reaction8" reversible="false">
        <listOfProducts>
          <speciesReference species="X5_0" stoichiometry="1"/>
        </listOfProducts>
        <listOfModifiers>
          <modifierSpeciesReference species="X4_1"/>
          <modifierSpeciesReference species="X5_0"/>
          <modifierSpeciesReference species="X5_1"/>
        </listOfModifiers>
        <kineticLaw>
          <math xmlns="http://www.w3.org/1998/Math/MathML">
            <apply>
              <times/>
              <ci> default </ci>
              <apply>
                <ci> Function_for_reaction8 </ci>
                <ci> X4_1 </ci>
                <ci> X5_0 </ci>
                <ci> X5_1 </ci>
                <ci> a_X5_0 </ci>
                <ci> b_X5_1 </ci>
                <ci> default </ci>
              </apply>
            </apply>
          </math>
        </kineticLaw>
      </reaction>
      <reaction id="reaction9" name="reaction9" reversible="false">
        <listOfProducts>
          <speciesReference species="X5_1" stoichiometry="1"/>
        </listOfProducts>
        <listOfModifiers>
          <modifierSpeciesReference species="X4_1"/>
          <modifierSpeciesReference species="X5_0"/>
          <modifierSpeciesReference species="X5_1"/>
        </listOfModifiers>
        <kineticLaw>
          <math xmlns="http://www.w3.org/1998/Math/MathML">
            <apply>
              <times/>
              <ci> default </ci>
              <apply>
                <ci> Function_for_reaction9 </ci>
                <ci> X4_1 </ci>
                <ci> X5_0 </ci>
                <ci> X5_1 </ci>
                <ci> a_X5_0 </ci>
                <ci> b_X5_1 </ci>
                <ci> default </ci>
              </apply>
            </apply>
          </math>
        </kineticLaw>
      </reaction>
      <reaction id="reaction10" name="reaction10" reversible="false">
        <listOfProducts>
          <speciesReference species="X8_0" stoichiometry="1"/>
        </listOfProducts>
        <listOfModifiers>
          <modifierSpeciesReference species="X4_1"/>
          <modifierSpeciesReference species="X5_1"/>
          <modifierSpeciesReference species="X8_0"/>
          <modifierSpeciesReference species="X8_1"/>
          <modifierSpeciesReference species="X8_2"/>
        </listOfModifiers>
        <kineticLaw>
          <math xmlns="http://www.w3.org/1998/Math/MathML">
            <apply>
              <times/>
              <ci> default </ci>
              <apply>
                <ci> Function_for_reaction10_1 </ci>
                <ci> X4_1 </ci>
                <ci> X5_1 </ci>
                <ci> X8_0 </ci>
                <ci> X8_1 </ci>
                <ci> X8_2 </ci>
                <ci> Y5 </ci>
                <ci> a1_X8_0 </ci>
                <ci> a2_X8_0 </ci>
                <ci> b_X8_1 </ci>
                <ci> b_X8_2 </ci>
                <ci> default </ci>
              </apply>
            </apply>
          </math>
        </kineticLaw>
      </reaction>
      <reaction id="reaction11" name="reaction11" reversible="false">
        <listOfProducts>
          <speciesReference species="X8_1" stoichiometry="1"/>
        </listOfProducts>
        <listOfModifiers>
          <modifierSpeciesReference species="X4_1"/>
          <modifierSpeciesReference species="X5_1"/>
          <modifierSpeciesReference species="X8_0"/>
          <modifierSpeciesReference species="X8_1"/>
          <modifierSpeciesReference species="X8_3"/>
        </listOfModifiers>
        <kineticLaw>
          <math xmlns="http://www.w3.org/1998/Math/MathML">
            <apply>
              <times/>
              <ci> default </ci>
              <apply>
                <ci> Function_for_reaction11 </ci>
                <ci> X4_1 </ci>
                <ci> X5_1 </ci>
                <ci> X8_0 </ci>
                <ci> X8_1 </ci>
                <ci> X8_3 </ci>
                <ci> Y5 </ci>
                <ci> a1_X8_0 </ci>
                <ci> b_X8_1 </ci>
                <ci> b_X8_2 </ci>
                <ci> default </ci>
              </apply>
            </apply>
          </math>
        </kineticLaw>
      </reaction>
      <reaction id="reaction12" name="reaction12" reversible="false">
        <listOfProducts>
          <speciesReference species="X8_2" stoichiometry="1"/>
        </listOfProducts>
        <listOfModifiers>
          <modifierSpeciesReference species="X4_1"/>
          <modifierSpeciesReference species="X5_1"/>
          <modifierSpeciesReference species="X8_0"/>
          <modifierSpeciesReference species="X8_2"/>
          <modifierSpeciesReference species="X8_3"/>
        </listOfModifiers>
        <kineticLaw>
          <math xmlns="http://www.w3.org/1998/Math/MathML">
            <apply>
              <times/>
              <ci> default </ci>
              <apply>
                <ci> Function_for_reaction12_1 </ci>
                <ci> X4_1 </ci>
                <ci> X5_1 </ci>
                <ci> X8_0 </ci>
                <ci> X8_2 </ci>
                <ci> X8_3 </ci>
                <ci> Y5 </ci>
                <ci> a2_X8_0 </ci>
                <ci> b_X8_1 </ci>
                <ci> b_X8_2 </ci>
                <ci> default </ci>
              </apply>
            </apply>
          </math>
        </kineticLaw>
      </reaction>
      <reaction id="reaction13" name="reaction13" reversible="false">
        <listOfProducts>
          <speciesReference species="X8_3" stoichiometry="1"/>
        </listOfProducts>
        <listOfModifiers>
          <modifierSpeciesReference species="X4_1"/>
          <modifierSpeciesReference species="X5_1"/>
          <modifierSpeciesReference species="X8_1"/>
          <modifierSpeciesReference species="X8_2"/>
          <modifierSpeciesReference species="X8_3"/>
        </listOfModifiers>
        <kineticLaw>
          <math xmlns="http://www.w3.org/1998/Math/MathML">
            <apply>
              <times/>
              <ci> default </ci>
              <apply>
                <ci> Function_for_reaction13 </ci>
                <ci> X4_1 </ci>
                <ci> X5_1 </ci>
                <ci> X8_1 </ci>
                <ci> X8_2 </ci>
                <ci> X8_3 </ci>
                <ci> Y5 </ci>
                <ci> a1_X8_0 </ci>
                <ci> a2_X8_0 </ci>
                <ci> b_X8_1 </ci>
                <ci> b_X8_2 </ci>
                <ci> default </ci>
              </apply>
            </apply>
          </math>
        </kineticLaw>
      </reaction>
      <reaction id="reaction14" name="reaction14" reversible="false">
        <listOfProducts>
          <speciesReference species="X9_0" stoichiometry="1"/>
        </listOfProducts>
        <listOfModifiers>
          <modifierSpeciesReference species="X8_1"/>
          <modifierSpeciesReference species="X8_2"/>
          <modifierSpeciesReference species="X8_3"/>
          <modifierSpeciesReference species="X9_0"/>
          <modifierSpeciesReference species="X9_2"/>
        </listOfModifiers>
        <kineticLaw>
          <math xmlns="http://www.w3.org/1998/Math/MathML">
            <apply>
              <times/>
              <ci> default </ci>
              <apply>
                <ci> Function_for_reaction14_1 </ci>
                <ci> X8_1 </ci>
                <ci> X8_2 </ci>
                <ci> X8_3 </ci>
                <ci> X9_0 </ci>
                <ci> X9_2 </ci>
                <ci> a2_X9_0 </ci>
                <ci> b_X9_2 </ci>
                <ci> default </ci>
              </apply>
            </apply>
          </math>
        </kineticLaw>
      </reaction>
      <reaction id="reaction15" name="reaction15" reversible="false">
        <listOfProducts>
          <speciesReference species="X9_2" stoichiometry="1"/>
        </listOfProducts>
        <listOfModifiers>
          <modifierSpeciesReference species="X8_1"/>
          <modifierSpeciesReference species="X8_2"/>
          <modifierSpeciesReference species="X8_3"/>
          <modifierSpeciesReference species="X9_0"/>
          <modifierSpeciesReference species="X9_2"/>
        </listOfModifiers>
        <kineticLaw>
          <math xmlns="http://www.w3.org/1998/Math/MathML">
            <apply>
              <times/>
              <ci> default </ci>
              <apply>
                <ci> Function_for_reaction15_1 </ci>
                <ci> X8_1 </ci>
                <ci> X8_2 </ci>
                <ci> X8_3 </ci>
                <ci> X9_0 </ci>
                <ci> X9_2 </ci>
                <ci> a2_X9_0 </ci>
                <ci> b_X9_2 </ci>
                <ci> default </ci>
              </apply>
            </apply>
          </math>
        </kineticLaw>
      </reaction>
      <reaction id="reaction16" name="reaction16" reversible="false">
        <listOfProducts>
          <speciesReference species="X10_0" stoichiometry="1"/>
        </listOfProducts>
        <listOfModifiers>
          <modifierSpeciesReference species="X10_0"/>
          <modifierSpeciesReference species="X10_1"/>
          <modifierSpeciesReference species="X10_2"/>
          <modifierSpeciesReference species="X10_3"/>
          <modifierSpeciesReference species="X8_1"/>
          <modifierSpeciesReference species="X8_2"/>
          <modifierSpeciesReference species="X8_3"/>
          <modifierSpeciesReference species="X9_0"/>
          <modifierSpeciesReference species="X9_2"/>
        </listOfModifiers>
        <kineticLaw>
          <math xmlns="http://www.w3.org/1998/Math/MathML">
            <apply>
              <times/>
              <ci> default </ci>
              <apply>
                <ci> Function_for_reaction16_2 </ci>
                <ci> X10_0 </ci>
                <ci> X10_1 </ci>
                <ci> X10_2 </ci>
                <ci> X10_3 </ci>
                <ci> X8_1 </ci>
                <ci> X8_2 </ci>
                <ci> X8_3 </ci>
                <ci> X9_0 </ci>
                <ci> X9_2 </ci>
                <ci> Y2 </ci>
                <ci> a1_X10_0 </ci>
                <ci> a2_X10_0 </ci>
                <ci> a_X6_Y2 </ci>
                <ci> b_X10_1 </ci>
                <ci> b_X10_2 </ci>
                <ci> default </ci>
              </apply>
            </apply>
          </math>
        </kineticLaw>
      </reaction>
      <reaction id="reaction17" name="reaction17" reversible="false">
        <listOfProducts>
          <speciesReference species="X10_1" stoichiometry="1"/>
        </listOfProducts>
        <listOfModifiers>
          <modifierSpeciesReference species="X10_0"/>
          <modifierSpeciesReference species="X10_1"/>
          <modifierSpeciesReference species="X10_2"/>
          <modifierSpeciesReference species="X10_3"/>
          <modifierSpeciesReference species="X8_1"/>
          <modifierSpeciesReference species="X8_2"/>
          <modifierSpeciesReference species="X8_3"/>
          <modifierSpeciesReference species="X9_0"/>
          <modifierSpeciesReference species="X9_2"/>
        </listOfModifiers>
        <kineticLaw>
          <math xmlns="http://www.w3.org/1998/Math/MathML">
            <apply>
              <times/>
              <ci> default </ci>
              <apply>
                <ci> Function_for_reaction17_2 </ci>
                <ci> X10_0 </ci>
                <ci> X10_1 </ci>
                <ci> X10_2 </ci>
                <ci> X10_3 </ci>
                <ci> X8_1 </ci>
                <ci> X8_2 </ci>
                <ci> X8_3 </ci>
                <ci> X9_0 </ci>
                <ci> X9_2 </ci>
                <ci> Y2 </ci>
                <ci> a1_X10_0 </ci>
                <ci> a_X10_1 </ci>
                <ci> a_X6_Y2 </ci>
                <ci> b_X10_1 </ci>
                <ci> b_X10_2 </ci>
                <ci> default </ci>
              </apply>
            </apply>
          </math>
        </kineticLaw>
      </reaction>
      <reaction id="reaction18" name="reaction18" reversible="false">
        <listOfProducts>
          <speciesReference species="X10_2" stoichiometry="1"/>
        </listOfProducts>
        <listOfModifiers>
          <modifierSpeciesReference species="X10_0"/>
          <modifierSpeciesReference species="X10_1"/>
          <modifierSpeciesReference species="X10_2"/>
          <modifierSpeciesReference species="X10_3"/>
          <modifierSpeciesReference species="X8_1"/>
          <modifierSpeciesReference species="X8_2"/>
          <modifierSpeciesReference species="X8_3"/>
          <modifierSpeciesReference species="X9_0"/>
          <modifierSpeciesReference species="X9_2"/>
        </listOfModifiers>
        <kineticLaw>
          <math xmlns="http://www.w3.org/1998/Math/MathML">
            <apply>
              <times/>
              <ci> default </ci>
              <apply>
                <ci> Function_for_reaction18_2 </ci>
                <ci> X10_0 </ci>
                <ci> X10_1 </ci>
                <ci> X10_2 </ci>
                <ci> X10_3 </ci>
                <ci> X8_1 </ci>
                <ci> X8_2 </ci>
                <ci> X8_3 </ci>
                <ci> X9_0 </ci>
                <ci> X9_2 </ci>
                <ci> Y2 </ci>
                <ci> a2_X10_0 </ci>
                <ci> a_X10_2 </ci>
                <ci> a_X6_Y2 </ci>
                <ci> b_X10_1 </ci>
                <ci> b_X10_2 </ci>
                <ci> default </ci>
              </apply>
            </apply>
          </math>
        </kineticLaw>
      </reaction>
      <reaction id="reaction19" name="reaction19" reversible="false">
        <listOfProducts>
          <speciesReference species="X10_3" stoichiometry="1"/>
        </listOfProducts>
        <listOfModifiers>
          <modifierSpeciesReference species="X10_0"/>
          <modifierSpeciesReference species="X10_1"/>
          <modifierSpeciesReference species="X10_2"/>
          <modifierSpeciesReference species="X10_3"/>
          <modifierSpeciesReference species="X8_1"/>
          <modifierSpeciesReference species="X8_2"/>
          <modifierSpeciesReference species="X8_3"/>
          <modifierSpeciesReference species="X9_0"/>
          <modifierSpeciesReference species="X9_2"/>
        </listOfModifiers>
        <kineticLaw>
          <math xmlns="http://www.w3.org/1998/Math/MathML">
            <apply>
              <times/>
              <ci> default </ci>
              <apply>
                <ci> Function_for_reaction19_2 </ci>
                <ci> X10_0 </ci>
                <ci> X10_1 </ci>
                <ci> X10_2 </ci>
                <ci> X10_3 </ci>
                <ci> X8_1 </ci>
                <ci> X8_2 </ci>
                <ci> X8_3 </ci>
                <ci> X9_0 </ci>
                <ci> X9_2 </ci>
                <ci> Y2 </ci>
                <ci> a_X10_1 </ci>
                <ci> a_X10_2 </ci>
                <ci> a_X6_Y2 </ci>
                <ci> b_X10_1 </ci>
                <ci> b_X10_2 </ci>
                <ci> default </ci>
              </apply>
            </apply>
          </math>
        </kineticLaw>
      </reaction>
      <reaction id="reaction20" name="reaction20" reversible="false">
        <listOfProducts>
          <speciesReference species="X11_0" stoichiometry="1"/>
        </listOfProducts>
        <listOfModifiers>
          <modifierSpeciesReference species="X10_0"/>
          <modifierSpeciesReference species="X10_1"/>
          <modifierSpeciesReference species="X10_2"/>
          <modifierSpeciesReference species="X10_3"/>
          <modifierSpeciesReference species="X11_0"/>
          <modifierSpeciesReference species="X11_1"/>
          <modifierSpeciesReference species="X11_2"/>
          <modifierSpeciesReference species="X5_0"/>
          <modifierSpeciesReference species="X9_0"/>
          <modifierSpeciesReference species="X9_2"/>
        </listOfModifiers>
        <kineticLaw>
          <math xmlns="http://www.w3.org/1998/Math/MathML">
            <apply>
              <times/>
              <ci> default </ci>
              <apply>
                <ci> Function_for_reaction20_1 </ci>
                <ci> X10_0 </ci>
                <ci> X10_1 </ci>
                <ci> X10_2 </ci>
                <ci> X10_3 </ci>
                <ci> X11_0 </ci>
                <ci> X11_1 </ci>
                <ci> X11_2 </ci>
                <ci> X5_0 </ci>
                <ci> X9_0 </ci>
                <ci> X9_2 </ci>
                <ci> Y2 </ci>
                <ci> a1_X11_0 </ci>
                <ci> a2_X11_0 </ci>
                <ci> a_X6_Y2 </ci>
                <ci> b_X11_1 </ci>
                <ci> b_X11_2 </ci>
                <ci> default </ci>
              </apply>
            </apply>
          </math>
        </kineticLaw>
      </reaction>
      <reaction id="reaction21" name="reaction21" reversible="false">
        <listOfProducts>
          <speciesReference species="X11_1" stoichiometry="1"/>
        </listOfProducts>
        <listOfModifiers>
          <modifierSpeciesReference species="X10_0"/>
          <modifierSpeciesReference species="X10_1"/>
          <modifierSpeciesReference species="X10_2"/>
          <modifierSpeciesReference species="X10_3"/>
          <modifierSpeciesReference species="X11_0"/>
          <modifierSpeciesReference species="X11_1"/>
          <modifierSpeciesReference species="X11_3"/>
          <modifierSpeciesReference species="X5_0"/>
          <modifierSpeciesReference species="X9_0"/>
          <modifierSpeciesReference species="X9_2"/>
        </listOfModifiers>
        <kineticLaw>
          <math xmlns="http://www.w3.org/1998/Math/MathML">
            <apply>
              <times/>
              <ci> default </ci>
              <apply>
                <ci> Function_for_reaction21_1 </ci>
                <ci> X10_0 </ci>
                <ci> X10_1 </ci>
                <ci> X10_2 </ci>
                <ci> X10_3 </ci>
                <ci> X11_0 </ci>
                <ci> X11_1 </ci>
                <ci> X11_3 </ci>
                <ci> X5_0 </ci>
                <ci> X9_0 </ci>
                <ci> X9_2 </ci>
                <ci> Y2 </ci>
                <ci> a1_X11_0 </ci>
                <ci> a_X6_Y2 </ci>
                <ci> b_X11_1 </ci>
                <ci> b_X11_2 </ci>
                <ci> default </ci>
              </apply>
            </apply>
          </math>
        </kineticLaw>
      </reaction>
      <reaction id="reaction22" name="reaction22" reversible="false">
        <listOfProducts>
          <speciesReference species="X11_2" stoichiometry="1"/>
        </listOfProducts>
        <listOfModifiers>
          <modifierSpeciesReference species="X10_0"/>
          <modifierSpeciesReference species="X10_1"/>
          <modifierSpeciesReference species="X10_2"/>
          <modifierSpeciesReference species="X10_3"/>
          <modifierSpeciesReference species="X11_0"/>
          <modifierSpeciesReference species="X11_2"/>
          <modifierSpeciesReference species="X11_3"/>
          <modifierSpeciesReference species="X5_0"/>
          <modifierSpeciesReference species="X9_0"/>
          <modifierSpeciesReference species="X9_2"/>
        </listOfModifiers>
        <kineticLaw>
          <math xmlns="http://www.w3.org/1998/Math/MathML">
            <apply>
              <times/>
              <ci> default </ci>
              <apply>
                <ci> Function_for_reaction22_1 </ci>
                <ci> X10_0 </ci>
                <ci> X10_1 </ci>
                <ci> X10_2 </ci>
                <ci> X10_3 </ci>
                <ci> X11_0 </ci>
                <ci> X11_2 </ci>
                <ci> X11_3 </ci>
                <ci> X5_0 </ci>
                <ci> X9_0 </ci>
                <ci> X9_2 </ci>
                <ci> Y2 </ci>
                <ci> a2_X11_0 </ci>
                <ci> a_X6_Y2 </ci>
                <ci> b_X11_1 </ci>
                <ci> b_X11_2 </ci>
                <ci> default </ci>
              </apply>
            </apply>
          </math>
        </kineticLaw>
      </reaction>
      <reaction id="reaction23" name="reaction23" reversible="false">
        <listOfProducts>
          <speciesReference species="X11_3" stoichiometry="1"/>
        </listOfProducts>
        <listOfModifiers>
          <modifierSpeciesReference species="X10_0"/>
          <modifierSpeciesReference species="X10_1"/>
          <modifierSpeciesReference species="X10_2"/>
          <modifierSpeciesReference species="X10_3"/>
          <modifierSpeciesReference species="X11_1"/>
          <modifierSpeciesReference species="X11_2"/>
          <modifierSpeciesReference species="X11_3"/>
          <modifierSpeciesReference species="X5_0"/>
          <modifierSpeciesReference species="X9_0"/>
          <modifierSpeciesReference species="X9_2"/>
        </listOfModifiers>
        <kineticLaw>
          <math xmlns="http://www.w3.org/1998/Math/MathML">
            <apply>
              <times/>
              <ci> default </ci>
              <apply>
                <ci> Function_for_reaction23_1 </ci>
                <ci> X10_0 </ci>
                <ci> X10_1 </ci>
                <ci> X10_2 </ci>
                <ci> X10_3 </ci>
                <ci> X11_1 </ci>
                <ci> X11_2 </ci>
                <ci> X11_3 </ci>
                <ci> X5_0 </ci>
                <ci> X9_0 </ci>
                <ci> X9_2 </ci>
                <ci> Y2 </ci>
                <ci> a1_X11_0 </ci>
                <ci> a2_X11_0 </ci>
                <ci> a_X6_Y2 </ci>
                <ci> b_X11_1 </ci>
                <ci> b_X11_2 </ci>
                <ci> default </ci>
              </apply>
            </apply>
          </math>
        </kineticLaw>
      </reaction>
      <reaction id="reaction24" name="reaction24" reversible="false">
        <listOfProducts>
          <speciesReference species="X12_0" stoichiometry="1"/>
        </listOfProducts>
        <listOfModifiers>
          <modifierSpeciesReference species="X10_0"/>
          <modifierSpeciesReference species="X10_1"/>
          <modifierSpeciesReference species="X10_2"/>
          <modifierSpeciesReference species="X10_3"/>
          <modifierSpeciesReference species="X12_0"/>
          <modifierSpeciesReference species="X12_1"/>
          <modifierSpeciesReference species="X9_0"/>
          <modifierSpeciesReference species="X9_2"/>
        </listOfModifiers>
        <kineticLaw>
          <math xmlns="http://www.w3.org/1998/Math/MathML">
            <apply>
              <times/>
              <ci> default </ci>
              <apply>
                <ci> Function_for_reaction24_1 </ci>
                <ci> X10_0 </ci>
                <ci> X10_1 </ci>
                <ci> X10_2 </ci>
                <ci> X10_3 </ci>
                <ci> X12_0 </ci>
                <ci> X12_1 </ci>
                <ci> X9_0 </ci>
                <ci> X9_2 </ci>
                <ci> Y2 </ci>
                <ci> a_X12_0 </ci>
                <ci> a_X6_Y2 </ci>
                <ci> b_X12_1 </ci>
                <ci> default </ci>
              </apply>
            </apply>
          </math>
        </kineticLaw>
      </reaction>
      <reaction id="reaction25" name="reaction25" reversible="false">
        <listOfProducts>
          <speciesReference species="X12_1" stoichiometry="1"/>
        </listOfProducts>
        <listOfModifiers>
          <modifierSpeciesReference species="X10_0"/>
          <modifierSpeciesReference species="X10_1"/>
          <modifierSpeciesReference species="X10_2"/>
          <modifierSpeciesReference species="X10_3"/>
          <modifierSpeciesReference species="X12_0"/>
          <modifierSpeciesReference species="X12_1"/>
          <modifierSpeciesReference species="X9_0"/>
          <modifierSpeciesReference species="X9_2"/>
        </listOfModifiers>
        <kineticLaw>
          <math xmlns="http://www.w3.org/1998/Math/MathML">
            <apply>
              <times/>
              <ci> default </ci>
              <apply>
                <ci> Function_for_reaction25_1 </ci>
                <ci> X10_0 </ci>
                <ci> X10_1 </ci>
                <ci> X10_2 </ci>
                <ci> X10_3 </ci>
                <ci> X12_0 </ci>
                <ci> X12_1 </ci>
                <ci> X9_0 </ci>
                <ci> X9_2 </ci>
                <ci> Y2 </ci>
                <ci> a_X12_0 </ci>
                <ci> a_X6_Y2 </ci>
                <ci> b_X12_1 </ci>
                <ci> default </ci>
              </apply>
            </apply>
          </math>
        </kineticLaw>
      </reaction>
    </listOfReactions>
  </model>
</sbml>
