# Supplementary material for: The PI3K and MAPK/p38 pathways control stress granule assembly in a hierarchical manner
Source: Life Sci Alliance. 2019 Mar 28;2(2):e201800257. doi: 10.26508/lsa.201800257 (PMC6441495; doi:10.26508/lsa.201800257)
Supplement: Supplementary file 4 [file LSA-2018-00257_Supplemental_Data3.zip › Heberle and Razquin Navas et al - Supplementary Data 3/model III - arsenite.xml]

<?xml version="1.0" encoding="UTF-8"?>
<!-- Created by COPASI version 4.24 (Build 197) on 2019-02-14 16:44 with libSBML version 5.17.0. -->
<sbml xmlns="http://www.sbml.org/sbml/level2/version4" level="2" version="4">
  <model name="Heberle-RazquinNavas-2019_model_III_c1">
    <annotation>
      <COPASI xmlns="http://www.copasi.org/static/sbml">
        <rdf:RDF xmlns:dcterms="http://purl.org/dc/terms/" xmlns:rdf="http://www.w3.org/1999/02/22-rdf-syntax-ns#">
          <rdf:Description rdf:about="#arFramework3">
            <dcterms:created>
              <rdf:Description>
                <dcterms:W3CDTF>2019-02-14T16:41:48Z</dcterms:W3CDTF>
              </rdf:Description>
            </dcterms:created>
          </rdf:Description>
        </rdf:RDF>
      </COPASI>
    </annotation>
    <listOfFunctionDefinitions>
      <functionDefinition id="Function_for_reaction16_2" name="Function for reaction16_2">
        <math xmlns="http://www.w3.org/1998/Math/MathML">
          <lambda>
            <bvar>
              <ci> X10_0 </ci>
            </bvar>
            <bvar>
              <ci> X10_1 </ci>
            </bvar>
            <bvar>
              <ci> X10_2 </ci>
            </bvar>
            <bvar>
              <ci> X10_3 </ci>
            </bvar>
            <bvar>
              <ci> X8_1 </ci>
            </bvar>
            <bvar>
              <ci> X8_2 </ci>
            </bvar>
            <bvar>
              <ci> X8_3 </ci>
            </bvar>
            <bvar>
              <ci> X9_0 </ci>
            </bvar>
            <bvar>
              <ci> X9_2 </ci>
            </bvar>
            <bvar>
              <ci> Y2 </ci>
            </bvar>
            <bvar>
              <ci> a1_X10_0 </ci>
            </bvar>
            <bvar>
              <ci> a2_X10_0 </ci>
            </bvar>
            <bvar>
              <ci> a_X6_Y2 </ci>
            </bvar>
            <bvar>
              <ci> b_X10_1 </ci>
            </bvar>
            <bvar>
              <ci> b_X10_2 </ci>
            </bvar>
            <bvar>
              <ci> default </ci>
            </bvar>
            <apply>
              <divide/>
              <apply>
                <minus/>
                <apply>
                  <minus/>
                  <apply>
                    <plus/>
                    <apply>
                      <times/>
                      <ci> X10_1 </ci>
                      <ci> b_X10_1 </ci>
                    </apply>
                    <apply>
                      <times/>
                      <ci> X10_2 </ci>
                      <ci> b_X10_2 </ci>
                    </apply>
                  </apply>
                  <apply>
                    <times/>
                    <ci> X10_0 </ci>
                    <apply>
                      <plus/>
                      <apply>
                        <times/>
                        <ci> Y2 </ci>
                        <ci> a_X6_Y2 </ci>
                      </apply>
                      <apply>
                        <times/>
                        <ci> a1_X10_0 </ci>
                        <apply>
                          <minus/>
                          <apply>
                            <divide/>
                            <ci> X10_0 </ci>
                            <apply>
                              <plus/>
                              <ci> X10_0 </ci>
                              <ci> X10_1 </ci>
                              <ci> X10_2 </ci>
                              <ci> X10_3 </ci>
                            </apply>
                          </apply>
                          <cn type="integer"> 1 </cn>
                        </apply>
                        <apply>
                          <minus/>
                          <apply>
                            <divide/>
                            <ci> X9_0 </ci>
                            <apply>
                              <plus/>
                              <ci> X9_0 </ci>
                              <ci> X9_2 </ci>
                            </apply>
                          </apply>
                          <cn type="integer"> 1 </cn>
                        </apply>
                      </apply>
                    </apply>
                  </apply>
                </apply>
                <apply>
                  <times/>
                  <ci> X10_0 </ci>
                  <ci> a2_X10_0 </ci>
                  <apply>
                    <plus/>
                    <ci> X8_1 </ci>
                    <ci> X8_2 </ci>
                    <ci> X8_3 </ci>
                  </apply>
                </apply>
              </apply>
              <ci> default </ci>
            </apply>
          </lambda>
        </math>
      </functionDefinition>
      <functionDefinition id="Function_for_reaction1" name="Function for reaction1">
        <math xmlns="http://www.w3.org/1998/Math/MathML">
          <lambda>
            <bvar>
              <ci> X1_0 </ci>
            </bvar>
            <bvar>
              <ci> X1_1 </ci>
            </bvar>
            <bvar>
              <ci> Y1 </ci>
            </bvar>
            <bvar>
              <ci> default </ci>
            </bvar>
            <apply>
              <divide/>
              <apply>
                <minus/>
                <ci> X1_1 </ci>
                <apply>
                  <times/>
                  <ci> X1_0 </ci>
                  <ci> Y1 </ci>
                </apply>
              </apply>
              <ci> default </ci>
            </apply>
          </lambda>
        </math>
      </functionDefinition>
      <functionDefinition id="Function_for_reaction2" name="Function for reaction2">
        <math xmlns="http://www.w3.org/1998/Math/MathML">
          <lambda>
            <bvar>
              <ci> X1_0 </ci>
            </bvar>
            <bvar>
              <ci> X1_1 </ci>
            </bvar>
            <bvar>
              <ci> Y1 </ci>
            </bvar>
            <bvar>
              <ci> default </ci>
            </bvar>
            <apply>
              <divide/>
              <apply>
                <minus/>
                <apply>
                  <times/>
                  <ci> X1_0 </ci>
                  <ci> Y1 </ci>
                </apply>
                <ci> X1_1 </ci>
              </apply>
              <ci> default </ci>
            </apply>
          </lambda>
        </math>
      </functionDefinition>
      <functionDefinition id="Function_for_reaction3" name="Function for reaction3">
        <math xmlns="http://www.w3.org/1998/Math/MathML">
          <lambda>
            <bvar>
              <ci> X11_1 </ci>
            </bvar>
            <bvar>
              <ci> X11_3 </ci>
            </bvar>
            <bvar>
              <ci> X1_1 </ci>
            </bvar>
            <bvar>
              <ci> X2_0 </ci>
            </bvar>
            <bvar>
              <ci> X2_2 </ci>
            </bvar>
            <bvar>
              <ci> a1_X2_0 </ci>
            </bvar>
            <bvar>
              <ci> b_X2_2 </ci>
            </bvar>
            <bvar>
              <ci> default </ci>
            </bvar>
            <apply>
              <divide/>
              <apply>
                <minus/>
                <apply>
                  <minus/>
                  <apply>
                    <times/>
                    <ci> X2_2 </ci>
                    <ci> b_X2_2 </ci>
                  </apply>
                  <apply>
                    <times/>
                    <ci> X1_1 </ci>
                    <ci> X2_0 </ci>
                  </apply>
                </apply>
                <apply>
                  <times/>
                  <ci> X2_0 </ci>
                  <ci> a1_X2_0 </ci>
                  <apply>
                    <plus/>
                    <ci> X11_1 </ci>
                    <ci> X11_3 </ci>
                  </apply>
                </apply>
              </apply>
              <ci> default </ci>
            </apply>
          </lambda>
        </math>
      </functionDefinition>
      <functionDefinition id="Function_for_reaction4" name="Function for reaction4">
        <math xmlns="http://www.w3.org/1998/Math/MathML">
          <lambda>
            <bvar>
              <ci> X11_1 </ci>
            </bvar>
            <bvar>
              <ci> X11_3 </ci>
            </bvar>
            <bvar>
              <ci> X1_1 </ci>
            </bvar>
            <bvar>
              <ci> X2_0 </ci>
            </bvar>
            <bvar>
              <ci> X2_1 </ci>
            </bvar>
            <bvar>
              <ci> default </ci>
            </bvar>
            <apply>
              <divide/>
              <apply>
                <minus/>
                <apply>
                  <times/>
                  <ci> X1_1 </ci>
                  <ci> X2_0 </ci>
                </apply>
                <apply>
                  <times/>
                  <ci> X2_1 </ci>
                  <apply>
                    <plus/>
                    <ci> X11_1 </ci>
                    <ci> X11_3 </ci>
                  </apply>
                </apply>
              </apply>
              <ci> default </ci>
            </apply>
          </lambda>
        </math>
      </functionDefinition>
      <functionDefinition id="Function_for_reaction5" name="Function for reaction5">
        <math xmlns="http://www.w3.org/1998/Math/MathML">
          <lambda>
            <bvar>
              <ci> X11_1 </ci>
            </bvar>
            <bvar>
              <ci> X11_3 </ci>
            </bvar>
            <bvar>
              <ci> X2_0 </ci>
            </bvar>
            <bvar>
              <ci> X2_1 </ci>
            </bvar>
            <bvar>
              <ci> X2_2 </ci>
            </bvar>
            <bvar>
              <ci> a1_X2_0 </ci>
            </bvar>
            <bvar>
              <ci> b_X2_2 </ci>
            </bvar>
            <bvar>
              <ci> default </ci>
            </bvar>
            <apply>
              <divide/>
              <apply>
                <plus/>
                <apply>
                  <minus/>
                  <apply>
                    <times/>
                    <ci> X2_1 </ci>
                    <apply>
                      <plus/>
                      <ci> X11_1 </ci>
                      <ci> X11_3 </ci>
                    </apply>
                  </apply>
                  <apply>
                    <times/>
                    <ci> X2_2 </ci>
                    <ci> b_X2_2 </ci>
                  </apply>
                </apply>
                <apply>
                  <times/>
                  <ci> X2_0 </ci>
                  <ci> a1_X2_0 </ci>
                  <apply>
                    <plus/>
                    <ci> X11_1 </ci>
                    <ci> X11_3 </ci>
                  </apply>
                </apply>
              </apply>
              <ci> default </ci>
            </apply>
          </lambda>
        </math>
      </functionDefinition>
      <functionDefinition id="Function_for_reaction6" name="Function for reaction6">
        <math xmlns="http://www.w3.org/1998/Math/MathML">
          <lambda>
            <bvar>
              <ci> X2_1 </ci>
            </bvar>
            <bvar>
              <ci> X4_0 </ci>
            </bvar>
            <bvar>
              <ci> X4_1 </ci>
            </bvar>
            <bvar>
              <ci> Y3 </ci>
            </bvar>
            <bvar>
              <ci> Y4 </ci>
            </bvar>
            <bvar>
              <ci> a_X4_0 </ci>
            </bvar>
            <bvar>
              <ci> b_X4_1 </ci>
            </bvar>
            <bvar>
              <ci> default </ci>
            </bvar>
            <bvar>
              <ci> k_stress_1 </ci>
            </bvar>
            <apply>
              <divide/>
              <apply>
                <plus/>
                <apply>
                  <times/>
                  <ci> X4_1 </ci>
                  <ci> b_X4_1 </ci>
                </apply>
                <apply>
                  <times/>
                  <ci> X4_0 </ci>
                  <apply>
                    <plus/>
                    <apply>
                      <times/>
                      <ci> X2_1 </ci>
                      <ci> a_X4_0 </ci>
                    </apply>
                    <apply>
                      <times/>
                      <ci> Y3 </ci>
                      <ci> k_stress_1 </ci>
                    </apply>
                  </apply>
                  <apply>
                    <minus/>
                    <ci> Y4 </ci>
                    <cn type="integer"> 1 </cn>
                  </apply>
                </apply>
              </apply>
              <ci> default </ci>
            </apply>
          </lambda>
        </math>
      </functionDefinition>
      <functionDefinition id="Function_for_reaction7" name="Function for reaction7">
        <math xmlns="http://www.w3.org/1998/Math/MathML">
          <lambda>
            <bvar>
              <ci> X2_1 </ci>
            </bvar>
            <bvar>
              <ci> X4_0 </ci>
            </bvar>
            <bvar>
              <ci> X4_1 </ci>
            </bvar>
            <bvar>
              <ci> Y3 </ci>
            </bvar>
            <bvar>
              <ci> Y4 </ci>
            </bvar>
            <bvar>
              <ci> a_X4_0 </ci>
            </bvar>
            <bvar>
              <ci> b_X4_1 </ci>
            </bvar>
            <bvar>
              <ci> default </ci>
            </bvar>
            <bvar>
              <ci> k_stress_1 </ci>
            </bvar>
            <apply>
              <divide/>
              <apply>
                <minus/>
                <apply>
                  <times/>
                  <apply>
                    <minus/>
                    <ci> X4_1 </ci>
                  </apply>
                  <ci> b_X4_1 </ci>
                </apply>
                <apply>
                  <times/>
                  <ci> X4_0 </ci>
                  <apply>
                    <plus/>
                    <apply>
                      <times/>
                      <ci> X2_1 </ci>
                      <ci> a_X4_0 </ci>
                    </apply>
                    <apply>
                      <times/>
                      <ci> Y3 </ci>
                      <ci> k_stress_1 </ci>
                    </apply>
                  </apply>
                  <apply>
                    <minus/>
                    <ci> Y4 </ci>
                    <cn type="integer"> 1 </cn>
                  </apply>
                </apply>
              </apply>
              <ci> default </ci>
            </apply>
          </lambda>
        </math>
      </functionDefinition>
      <functionDefinition id="Function_for_reaction8" name="Function for reaction8">
        <math xmlns="http://www.w3.org/1998/Math/MathML">
          <lambda>
            <bvar>
              <ci> X4_1 </ci>
            </bvar>
            <bvar>
              <ci> X5_0 </ci>
            </bvar>
            <bvar>
              <ci> X5_1 </ci>
            </bvar>
            <bvar>
              <ci> a_X5_0 </ci>
            </bvar>
            <bvar>
              <ci> b_X5_1 </ci>
            </bvar>
            <bvar>
              <ci> default </ci>
            </bvar>
            <apply>
              <divide/>
              <apply>
                <minus/>
                <apply>
                  <times/>
                  <ci> X5_1 </ci>
                  <ci> b_X5_1 </ci>
                </apply>
                <apply>
                  <times/>
                  <ci> X4_1 </ci>
                  <ci> X5_0 </ci>
                  <ci> a_X5_0 </ci>
                </apply>
              </apply>
              <ci> default </ci>
            </apply>
          </lambda>
        </math>
      </functionDefinition>
      <functionDefinition id="Function_for_reaction9" name="Function for reaction9">
        <math xmlns="http://www.w3.org/1998/Math/MathML">
          <lambda>
            <bvar>
              <ci> X4_1 </ci>
            </bvar>
            <bvar>
              <ci> X5_0 </ci>
            </bvar>
            <bvar>
              <ci> X5_1 </ci>
            </bvar>
            <bvar>
              <ci> a_X5_0 </ci>
            </bvar>
            <bvar>
              <ci> b_X5_1 </ci>
            </bvar>
            <bvar>
              <ci> default </ci>
            </bvar>
            <apply>
              <divide/>
              <apply>
                <minus/>
                <apply>
                  <times/>
                  <ci> X4_1 </ci>
                  <ci> X5_0 </ci>
                  <ci> a_X5_0 </ci>
                </apply>
                <apply>
                  <times/>
                  <ci> X5_1 </ci>
                  <ci> b_X5_1 </ci>
                </apply>
              </apply>
              <ci> default </ci>
            </apply>
          </lambda>
        </math>
      </functionDefinition>
      <functionDefinition id="Function_for_reaction10" name="Function for reaction10">
        <math xmlns="http://www.w3.org/1998/Math/MathML">
          <lambda>
            <bvar>
              <ci> X4_1 </ci>
            </bvar>
            <bvar>
              <ci> X5_1 </ci>
            </bvar>
            <bvar>
              <ci> X8_0 </ci>
            </bvar>
            <bvar>
              <ci> X8_1 </ci>
            </bvar>
            <bvar>
              <ci> X8_2 </ci>
            </bvar>
            <bvar>
              <ci> Y3 </ci>
            </bvar>
            <bvar>
              <ci> Y5 </ci>
            </bvar>
            <bvar>
              <ci> a1_X8_0 </ci>
            </bvar>
            <bvar>
              <ci> a2_X8_0 </ci>
            </bvar>
            <bvar>
              <ci> b_X8_1 </ci>
            </bvar>
            <bvar>
              <ci> b_X8_2 </ci>
            </bvar>
            <bvar>
              <ci> default </ci>
            </bvar>
            <bvar>
              <ci> k_stress_2 </ci>
            </bvar>
            <apply>
              <divide/>
              <apply>
                <plus/>
                <apply>
                  <times/>
                  <ci> X8_1 </ci>
                  <ci> b_X8_1 </ci>
                </apply>
                <apply>
                  <times/>
                  <ci> X8_2 </ci>
                  <ci> b_X8_2 </ci>
                </apply>
                <apply>
                  <times/>
                  <ci> X8_0 </ci>
                  <apply>
                    <minus/>
                    <apply>
                      <times/>
                      <cn> 0.83 </cn>
                      <ci> Y5 </ci>
                    </apply>
                    <cn type="integer"> 1 </cn>
                  </apply>
                  <apply>
                    <plus/>
                    <apply>
                      <times/>
                      <ci> X4_1 </ci>
                      <ci> a2_X8_0 </ci>
                    </apply>
                    <apply>
                      <times/>
                      <ci> Y3 </ci>
                      <ci> k_stress_2 </ci>
                    </apply>
                  </apply>
                </apply>
                <apply>
                  <times/>
                  <ci> X5_1 </ci>
                  <ci> X8_0 </ci>
                  <ci> a1_X8_0 </ci>
                  <apply>
                    <minus/>
                    <apply>
                      <times/>
                      <cn> 0.83 </cn>
                      <ci> Y5 </ci>
                    </apply>
                    <cn type="integer"> 1 </cn>
                  </apply>
                </apply>
              </apply>
              <ci> default </ci>
            </apply>
          </lambda>
        </math>
      </functionDefinition>
      <functionDefinition id="Function_for_reaction11" name="Function for reaction11">
        <math xmlns="http://www.w3.org/1998/Math/MathML">
          <lambda>
            <bvar>
              <ci> X4_1 </ci>
            </bvar>
            <bvar>
              <ci> X5_1 </ci>
            </bvar>
            <bvar>
              <ci> X8_0 </ci>
            </bvar>
            <bvar>
              <ci> X8_1 </ci>
            </bvar>
            <bvar>
              <ci> X8_3 </ci>
            </bvar>
            <bvar>
              <ci> Y5 </ci>
            </bvar>
            <bvar>
              <ci> a1_X8_0 </ci>
            </bvar>
            <bvar>
              <ci> b_X8_1 </ci>
            </bvar>
            <bvar>
              <ci> b_X8_2 </ci>
            </bvar>
            <bvar>
              <ci> default </ci>
            </bvar>
            <apply>
              <divide/>
              <apply>
                <minus/>
                <apply>
                  <plus/>
                  <apply>
                    <minus/>
                    <apply>
                      <times/>
                      <ci> X8_3 </ci>
                      <ci> b_X8_2 </ci>
                    </apply>
                    <apply>
                      <times/>
                      <ci> X8_1 </ci>
                      <ci> b_X8_1 </ci>
                    </apply>
                  </apply>
                  <apply>
                    <times/>
                    <cn type="integer"> 2 </cn>
                    <ci> X4_1 </ci>
                    <ci> X8_1 </ci>
                    <ci> a1_X8_0 </ci>
                    <apply>
                      <minus/>
                      <apply>
                        <times/>
                        <cn> 0.83 </cn>
                        <ci> Y5 </ci>
                      </apply>
                      <cn type="integer"> 1 </cn>
                    </apply>
                  </apply>
                </apply>
                <apply>
                  <times/>
                  <ci> X5_1 </ci>
                  <ci> X8_0 </ci>
                  <ci> a1_X8_0 </ci>
                  <apply>
                    <minus/>
                    <apply>
                      <times/>
                      <cn> 0.83 </cn>
                      <ci> Y5 </ci>
                    </apply>
                    <cn type="integer"> 1 </cn>
                  </apply>
                </apply>
              </apply>
              <ci> default </ci>
            </apply>
          </lambda>
        </math>
      </functionDefinition>
      <functionDefinition id="Function_for_reaction12" name="Function for reaction12">
        <math xmlns="http://www.w3.org/1998/Math/MathML">
          <lambda>
            <bvar>
              <ci> X4_1 </ci>
            </bvar>
            <bvar>
              <ci> X5_1 </ci>
            </bvar>
            <bvar>
              <ci> X8_0 </ci>
            </bvar>
            <bvar>
              <ci> X8_2 </ci>
            </bvar>
            <bvar>
              <ci> X8_3 </ci>
            </bvar>
            <bvar>
              <ci> Y3 </ci>
            </bvar>
            <bvar>
              <ci> Y5 </ci>
            </bvar>
            <bvar>
              <ci> a2_X8_0 </ci>
            </bvar>
            <bvar>
              <ci> b_X8_1 </ci>
            </bvar>
            <bvar>
              <ci> b_X8_2 </ci>
            </bvar>
            <bvar>
              <ci> default </ci>
            </bvar>
            <bvar>
              <ci> k_stress_2 </ci>
            </bvar>
            <apply>
              <divide/>
              <apply>
                <plus/>
                <apply>
                  <minus/>
                  <apply>
                    <minus/>
                    <apply>
                      <times/>
                      <ci> X8_3 </ci>
                      <ci> b_X8_1 </ci>
                    </apply>
                    <apply>
                      <times/>
                      <ci> X8_2 </ci>
                      <ci> b_X8_2 </ci>
                    </apply>
                  </apply>
                  <apply>
                    <times/>
                    <ci> X8_0 </ci>
                    <apply>
                      <minus/>
                      <apply>
                        <times/>
                        <cn> 0.83 </cn>
                        <ci> Y5 </ci>
                      </apply>
                      <cn type="integer"> 1 </cn>
                    </apply>
                    <apply>
                      <plus/>
                      <apply>
                        <times/>
                        <ci> X4_1 </ci>
                        <ci> a2_X8_0 </ci>
                      </apply>
                      <apply>
                        <times/>
                        <ci> Y3 </ci>
                        <ci> k_stress_2 </ci>
                      </apply>
                    </apply>
                  </apply>
                </apply>
                <apply>
                  <times/>
                  <cn type="integer"> 2 </cn>
                  <ci> X5_1 </ci>
                  <ci> X8_2 </ci>
                  <ci> a2_X8_0 </ci>
                  <apply>
                    <minus/>
                    <apply>
                      <times/>
                      <cn> 0.83 </cn>
                      <ci> Y5 </ci>
                    </apply>
                    <cn type="integer"> 1 </cn>
                  </apply>
                </apply>
              </apply>
              <ci> default </ci>
            </apply>
          </lambda>
        </math>
      </functionDefinition>
      <functionDefinition id="Function_for_reaction13" name="Function for reaction13">
        <math xmlns="http://www.w3.org/1998/Math/MathML">
          <lambda>
            <bvar>
              <ci> X4_1 </ci>
            </bvar>
            <bvar>
              <ci> X5_1 </ci>
            </bvar>
            <bvar>
              <ci> X8_1 </ci>
            </bvar>
            <bvar>
              <ci> X8_2 </ci>
            </bvar>
            <bvar>
              <ci> X8_3 </ci>
            </bvar>
            <bvar>
              <ci> Y5 </ci>
            </bvar>
            <bvar>
              <ci> a1_X8_0 </ci>
            </bvar>
            <bvar>
              <ci> a2_X8_0 </ci>
            </bvar>
            <bvar>
              <ci> b_X8_1 </ci>
            </bvar>
            <bvar>
              <ci> b_X8_2 </ci>
            </bvar>
            <bvar>
              <ci> default </ci>
            </bvar>
            <apply>
              <divide/>
              <apply>
                <minus/>
                <apply>
                  <minus/>
                  <apply>
                    <minus/>
                    <apply>
                      <times/>
                      <apply>
                        <minus/>
                        <ci> X8_3 </ci>
                      </apply>
                      <ci> b_X8_1 </ci>
                    </apply>
                    <apply>
                      <times/>
                      <ci> X8_3 </ci>
                      <ci> b_X8_2 </ci>
                    </apply>
                  </apply>
                  <apply>
                    <times/>
                    <cn type="integer"> 2 </cn>
                    <ci> X4_1 </ci>
                    <ci> X8_1 </ci>
                    <ci> a1_X8_0 </ci>
                    <apply>
                      <minus/>
                      <apply>
                        <times/>
                        <cn> 0.83 </cn>
                        <ci> Y5 </ci>
                      </apply>
                      <cn type="integer"> 1 </cn>
                    </apply>
                  </apply>
                </apply>
                <apply>
                  <times/>
                  <cn type="integer"> 2 </cn>
                  <ci> X5_1 </ci>
                  <ci> X8_2 </ci>
                  <ci> a2_X8_0 </ci>
                  <apply>
                    <minus/>
                    <apply>
                      <times/>
                      <cn> 0.83 </cn>
                      <ci> Y5 </ci>
                    </apply>
                    <cn type="integer"> 1 </cn>
                  </apply>
                </apply>
              </apply>
              <ci> default </ci>
            </apply>
          </lambda>
        </math>
      </functionDefinition>
      <functionDefinition id="Function_for_reaction23_1" name="Function for reaction23_1">
        <math xmlns="http://www.w3.org/1998/Math/MathML">
          <lambda>
            <bvar>
              <ci> X10_0 </ci>
            </bvar>
            <bvar>
              <ci> X10_1 </ci>
            </bvar>
            <bvar>
              <ci> X10_2 </ci>
            </bvar>
            <bvar>
              <ci> X10_3 </ci>
            </bvar>
            <bvar>
              <ci> X11_1 </ci>
            </bvar>
            <bvar>
              <ci> X11_2 </ci>
            </bvar>
            <bvar>
              <ci> X11_3 </ci>
            </bvar>
            <bvar>
              <ci> X5_0 </ci>
            </bvar>
            <bvar>
              <ci> X9_0 </ci>
            </bvar>
            <bvar>
              <ci> X9_2 </ci>
            </bvar>
            <bvar>
              <ci> Y2 </ci>
            </bvar>
            <bvar>
              <ci> a1_X11_0 </ci>
            </bvar>
            <bvar>
              <ci> a2_X11_0 </ci>
            </bvar>
            <bvar>
              <ci> a_X6_Y2 </ci>
            </bvar>
            <bvar>
              <ci> b_X11_1 </ci>
            </bvar>
            <bvar>
              <ci> b_X11_2 </ci>
            </bvar>
            <bvar>
              <ci> default </ci>
            </bvar>
            <apply>
              <divide/>
              <apply>
                <plus/>
                <apply>
                  <minus/>
                  <apply>
                    <minus/>
                    <apply>
                      <times/>
                      <ci> X11_2 </ci>
                      <apply>
                        <plus/>
                        <apply>
                          <times/>
                          <ci> Y2 </ci>
                          <ci> a_X6_Y2 </ci>
                        </apply>
                        <apply>
                          <times/>
                          <cn type="integer"> 2 </cn>
                          <ci> a2_X11_0 </ci>
                          <apply>
                            <minus/>
                            <apply>
                              <divide/>
                              <ci> X10_0 </ci>
                              <apply>
                                <plus/>
                                <ci> X10_0 </ci>
                                <ci> X10_1 </ci>
                                <ci> X10_2 </ci>
                                <ci> X10_3 </ci>
                              </apply>
                            </apply>
                            <cn type="integer"> 1 </cn>
                          </apply>
                          <apply>
                            <minus/>
                            <apply>
                              <divide/>
                              <ci> X9_0 </ci>
                              <apply>
                                <plus/>
                                <ci> X9_0 </ci>
                                <ci> X9_2 </ci>
                              </apply>
                            </apply>
                            <cn type="integer"> 1 </cn>
                          </apply>
                        </apply>
                      </apply>
                    </apply>
                    <apply>
                      <times/>
                      <ci> X11_3 </ci>
                      <ci> b_X11_2 </ci>
                    </apply>
                  </apply>
                  <apply>
                    <times/>
                    <ci> X11_3 </ci>
                    <ci> b_X11_1 </ci>
                  </apply>
                </apply>
                <apply>
                  <times/>
                  <cn type="integer"> 2 </cn>
                  <ci> X11_1 </ci>
                  <ci> X5_0 </ci>
                  <ci> a1_X11_0 </ci>
                </apply>
              </apply>
              <ci> default </ci>
            </apply>
          </lambda>
        </math>
      </functionDefinition>
      <functionDefinition id="Function_for_reaction24_1" name="Function for reaction24_1">
        <math xmlns="http://www.w3.org/1998/Math/MathML">
          <lambda>
            <bvar>
              <ci> X10_0 </ci>
            </bvar>
            <bvar>
              <ci> X10_1 </ci>
            </bvar>
            <bvar>
              <ci> X10_2 </ci>
            </bvar>
            <bvar>
              <ci> X10_3 </ci>
            </bvar>
            <bvar>
              <ci> X12_0 </ci>
            </bvar>
            <bvar>
              <ci> X12_1 </ci>
            </bvar>
            <bvar>
              <ci> X9_0 </ci>
            </bvar>
            <bvar>
              <ci> X9_2 </ci>
            </bvar>
            <bvar>
              <ci> Y2 </ci>
            </bvar>
            <bvar>
              <ci> a_X12_0 </ci>
            </bvar>
            <bvar>
              <ci> a_X6_Y2 </ci>
            </bvar>
            <bvar>
              <ci> b_X12_1 </ci>
            </bvar>
            <bvar>
              <ci> default </ci>
            </bvar>
            <apply>
              <divide/>
              <apply>
                <minus/>
                <apply>
                  <times/>
                  <ci> X12_1 </ci>
                  <ci> b_X12_1 </ci>
                </apply>
                <apply>
                  <times/>
                  <ci> X12_0 </ci>
                  <apply>
                    <plus/>
                    <apply>
                      <times/>
                      <ci> Y2 </ci>
                      <ci> a_X6_Y2 </ci>
                    </apply>
                    <apply>
                      <times/>
                      <ci> a_X12_0 </ci>
                      <apply>
                        <minus/>
                        <apply>
                          <divide/>
                          <ci> X10_0 </ci>
                          <apply>
                            <plus/>
                            <ci> X10_0 </ci>
                            <ci> X10_1 </ci>
                            <ci> X10_2 </ci>
                            <ci> X10_3 </ci>
                          </apply>
                        </apply>
                        <cn type="integer"> 1 </cn>
                      </apply>
                      <apply>
                        <minus/>
                        <apply>
                          <divide/>
                          <ci> X9_0 </ci>
                          <apply>
                            <plus/>
                            <ci> X9_0 </ci>
                            <ci> X9_2 </ci>
                          </apply>
                        </apply>
                        <cn type="integer"> 1 </cn>
                      </apply>
                    </apply>
                  </apply>
                </apply>
              </apply>
              <ci> default </ci>
            </apply>
          </lambda>
        </math>
      </functionDefinition>
      <functionDefinition id="Function_for_reaction25_1" name="Function for reaction25_1">
        <math xmlns="http://www.w3.org/1998/Math/MathML">
          <lambda>
            <bvar>
              <ci> X10_0 </ci>
            </bvar>
            <bvar>
              <ci> X10_1 </ci>
            </bvar>
            <bvar>
              <ci> X10_2 </ci>
            </bvar>
            <bvar>
              <ci> X10_3 </ci>
            </bvar>
            <bvar>
              <ci> X12_0 </ci>
            </bvar>
            <bvar>
              <ci> X12_1 </ci>
            </bvar>
            <bvar>
              <ci> X9_0 </ci>
            </bvar>
            <bvar>
              <ci> X9_2 </ci>
            </bvar>
            <bvar>
              <ci> Y2 </ci>
            </bvar>
            <bvar>
              <ci> a_X12_0 </ci>
            </bvar>
            <bvar>
              <ci> a_X6_Y2 </ci>
            </bvar>
            <bvar>
              <ci> b_X12_1 </ci>
            </bvar>
            <bvar>
              <ci> default </ci>
            </bvar>
            <apply>
              <divide/>
              <apply>
                <minus/>
                <apply>
                  <times/>
                  <ci> X12_0 </ci>
                  <apply>
                    <plus/>
                    <apply>
                      <times/>
                      <ci> Y2 </ci>
                      <ci> a_X6_Y2 </ci>
                    </apply>
                    <apply>
                      <times/>
                      <ci> a_X12_0 </ci>
                      <apply>
                        <minus/>
                        <apply>
                          <divide/>
                          <ci> X10_0 </ci>
                          <apply>
                            <plus/>
                            <ci> X10_0 </ci>
                            <ci> X10_1 </ci>
                            <ci> X10_2 </ci>
                            <ci> X10_3 </ci>
                          </apply>
                        </apply>
                        <cn type="integer"> 1 </cn>
                      </apply>
                      <apply>
                        <minus/>
                        <apply>
                          <divide/>
                          <ci> X9_0 </ci>
                          <apply>
                            <plus/>
                            <ci> X9_0 </ci>
                            <ci> X9_2 </ci>
                          </apply>
                        </apply>
                        <cn type="integer"> 1 </cn>
                      </apply>
                    </apply>
                  </apply>
                </apply>
                <apply>
                  <times/>
                  <ci> X12_1 </ci>
                  <ci> b_X12_1 </ci>
                </apply>
              </apply>
              <ci> default </ci>
            </apply>
          </lambda>
        </math>
      </functionDefinition>
      <functionDefinition id="Function_for_reaction17_2" name="Function for reaction17_2">
        <math xmlns="http://www.w3.org/1998/Math/MathML">
          <lambda>
            <bvar>
              <ci> X10_0 </ci>
            </bvar>
            <bvar>
              <ci> X10_1 </ci>
            </bvar>
            <bvar>
              <ci> X10_2 </ci>
            </bvar>
            <bvar>
              <ci> X10_3 </ci>
            </bvar>
            <bvar>
              <ci> X8_1 </ci>
            </bvar>
            <bvar>
              <ci> X8_2 </ci>
            </bvar>
            <bvar>
              <ci> X8_3 </ci>
            </bvar>
            <bvar>
              <ci> X9_0 </ci>
            </bvar>
            <bvar>
              <ci> X9_2 </ci>
            </bvar>
            <bvar>
              <ci> Y2 </ci>
            </bvar>
            <bvar>
              <ci> a1_X10_0 </ci>
            </bvar>
            <bvar>
              <ci> a_X10_1 </ci>
            </bvar>
            <bvar>
              <ci> a_X6_Y2 </ci>
            </bvar>
            <bvar>
              <ci> b_X10_1 </ci>
            </bvar>
            <bvar>
              <ci> b_X10_2 </ci>
            </bvar>
            <bvar>
              <ci> default </ci>
            </bvar>
            <apply>
              <divide/>
              <apply>
                <minus/>
                <apply>
                  <plus/>
                  <apply>
                    <minus/>
                    <apply>
                      <times/>
                      <ci> X10_3 </ci>
                      <ci> b_X10_2 </ci>
                    </apply>
                    <apply>
                      <times/>
                      <ci> X10_1 </ci>
                      <ci> b_X10_1 </ci>
                    </apply>
                  </apply>
                  <apply>
                    <times/>
                    <ci> X10_0 </ci>
                    <apply>
                      <plus/>
                      <apply>
                        <times/>
                        <ci> Y2 </ci>
                        <ci> a_X6_Y2 </ci>
                      </apply>
                      <apply>
                        <times/>
                        <ci> a1_X10_0 </ci>
                        <apply>
                          <minus/>
                          <apply>
                            <divide/>
                            <ci> X10_0 </ci>
                            <apply>
                              <plus/>
                              <ci> X10_0 </ci>
                              <ci> X10_1 </ci>
                              <ci> X10_2 </ci>
                              <ci> X10_3 </ci>
                            </apply>
                          </apply>
                          <cn type="integer"> 1 </cn>
                        </apply>
                        <apply>
                          <minus/>
                          <apply>
                            <divide/>
                            <ci> X9_0 </ci>
                            <apply>
                              <plus/>
                              <ci> X9_0 </ci>
                              <ci> X9_2 </ci>
                            </apply>
                          </apply>
                          <cn type="integer"> 1 </cn>
                        </apply>
                      </apply>
                    </apply>
                  </apply>
                </apply>
                <apply>
                  <times/>
                  <ci> X10_1 </ci>
                  <ci> a_X10_1 </ci>
                  <apply>
                    <plus/>
                    <ci> X8_1 </ci>
                    <ci> X8_2 </ci>
                    <ci> X8_3 </ci>
                  </apply>
                </apply>
              </apply>
              <ci> default </ci>
            </apply>
          </lambda>
        </math>
      </functionDefinition>
      <functionDefinition id="Function_for_reaction14_1" name="Function for reaction14_1">
        <math xmlns="http://www.w3.org/1998/Math/MathML">
          <lambda>
            <bvar>
              <ci> X8_1 </ci>
            </bvar>
            <bvar>
              <ci> X8_2 </ci>
            </bvar>
            <bvar>
              <ci> X8_3 </ci>
            </bvar>
            <bvar>
              <ci> X9_0 </ci>
            </bvar>
            <bvar>
              <ci> X9_2 </ci>
            </bvar>
            <bvar>
              <ci> a2_X9_0 </ci>
            </bvar>
            <bvar>
              <ci> b_X9_2 </ci>
            </bvar>
            <bvar>
              <ci> default </ci>
            </bvar>
            <apply>
              <divide/>
              <apply>
                <minus/>
                <apply>
                  <times/>
                  <ci> X9_2 </ci>
                  <ci> b_X9_2 </ci>
                </apply>
                <apply>
                  <times/>
                  <ci> X9_0 </ci>
                  <ci> a2_X9_0 </ci>
                  <apply>
                    <plus/>
                    <ci> X8_1 </ci>
                    <ci> X8_2 </ci>
                    <ci> X8_3 </ci>
                  </apply>
                </apply>
              </apply>
              <ci> default </ci>
            </apply>
          </lambda>
        </math>
      </functionDefinition>
      <functionDefinition id="Function_for_reaction20_1" name="Function for reaction20_1">
        <math xmlns="http://www.w3.org/1998/Math/MathML">
          <lambda>
            <bvar>
              <ci> X10_0 </ci>
            </bvar>
            <bvar>
              <ci> X10_1 </ci>
            </bvar>
            <bvar>
              <ci> X10_2 </ci>
            </bvar>
            <bvar>
              <ci> X10_3 </ci>
            </bvar>
            <bvar>
              <ci> X11_0 </ci>
            </bvar>
            <bvar>
              <ci> X11_1 </ci>
            </bvar>
            <bvar>
              <ci> X11_2 </ci>
            </bvar>
            <bvar>
              <ci> X5_0 </ci>
            </bvar>
            <bvar>
              <ci> X9_0 </ci>
            </bvar>
            <bvar>
              <ci> X9_2 </ci>
            </bvar>
            <bvar>
              <ci> Y2 </ci>
            </bvar>
            <bvar>
              <ci> a1_X11_0 </ci>
            </bvar>
            <bvar>
              <ci> a2_X11_0 </ci>
            </bvar>
            <bvar>
              <ci> a_X6_Y2 </ci>
            </bvar>
            <bvar>
              <ci> b_X11_1 </ci>
            </bvar>
            <bvar>
              <ci> b_X11_2 </ci>
            </bvar>
            <bvar>
              <ci> default </ci>
            </bvar>
            <apply>
              <divide/>
              <apply>
                <minus/>
                <apply>
                  <minus/>
                  <apply>
                    <plus/>
                    <apply>
                      <times/>
                      <ci> X11_1 </ci>
                      <ci> b_X11_1 </ci>
                    </apply>
                    <apply>
                      <times/>
                      <ci> X11_2 </ci>
                      <ci> b_X11_2 </ci>
                    </apply>
                  </apply>
                  <apply>
                    <times/>
                    <ci> X11_0 </ci>
                    <apply>
                      <plus/>
                      <apply>
                        <times/>
                        <ci> Y2 </ci>
                        <ci> a_X6_Y2 </ci>
                      </apply>
                      <apply>
                        <times/>
                        <ci> a1_X11_0 </ci>
                        <apply>
                          <minus/>
                          <apply>
                            <divide/>
                            <ci> X10_0 </ci>
                            <apply>
                              <plus/>
                              <ci> X10_0 </ci>
                              <ci> X10_1 </ci>
                              <ci> X10_2 </ci>
                              <ci> X10_3 </ci>
                            </apply>
                          </apply>
                          <cn type="integer"> 1 </cn>
                        </apply>
                        <apply>
                          <minus/>
                          <apply>
                            <divide/>
                            <ci> X9_0 </ci>
                            <apply>
                              <plus/>
                              <ci> X9_0 </ci>
                              <ci> X9_2 </ci>
                            </apply>
                          </apply>
                          <cn type="integer"> 1 </cn>
                        </apply>
                      </apply>
                    </apply>
                  </apply>
                </apply>
                <apply>
                  <times/>
                  <ci> X11_0 </ci>
                  <ci> X5_0 </ci>
                  <ci> a2_X11_0 </ci>
                </apply>
              </apply>
              <ci> default </ci>
            </apply>
          </lambda>
        </math>
      </functionDefinition>
      <functionDefinition id="Function_for_reaction21_1" name="Function for reaction21_1">
        <math xmlns="http://www.w3.org/1998/Math/MathML">
          <lambda>
            <bvar>
              <ci> X10_0 </ci>
            </bvar>
            <bvar>
              <ci> X10_1 </ci>
            </bvar>
            <bvar>
              <ci> X10_2 </ci>
            </bvar>
            <bvar>
              <ci> X10_3 </ci>
            </bvar>
            <bvar>
              <ci> X11_0 </ci>
            </bvar>
            <bvar>
              <ci> X11_1 </ci>
            </bvar>
            <bvar>
              <ci> X11_3 </ci>
            </bvar>
            <bvar>
              <ci> X5_0 </ci>
            </bvar>
            <bvar>
              <ci> X9_0 </ci>
            </bvar>
            <bvar>
              <ci> X9_2 </ci>
            </bvar>
            <bvar>
              <ci> Y2 </ci>
            </bvar>
            <bvar>
              <ci> a1_X11_0 </ci>
            </bvar>
            <bvar>
              <ci> a_X6_Y2 </ci>
            </bvar>
            <bvar>
              <ci> b_X11_1 </ci>
            </bvar>
            <bvar>
              <ci> b_X11_2 </ci>
            </bvar>
            <bvar>
              <ci> default </ci>
            </bvar>
            <apply>
              <divide/>
              <apply>
                <minus/>
                <apply>
                  <plus/>
                  <apply>
                    <minus/>
                    <apply>
                      <times/>
                      <ci> X11_3 </ci>
                      <ci> b_X11_2 </ci>
                    </apply>
                    <apply>
                      <times/>
                      <ci> X11_1 </ci>
                      <ci> b_X11_1 </ci>
                    </apply>
                  </apply>
                  <apply>
                    <times/>
                    <ci> X11_0 </ci>
                    <apply>
                      <plus/>
                      <apply>
                        <times/>
                        <ci> Y2 </ci>
                        <ci> a_X6_Y2 </ci>
                      </apply>
                      <apply>
                        <times/>
                        <ci> a1_X11_0 </ci>
                        <apply>
                          <minus/>
                          <apply>
                            <divide/>
                            <ci> X10_0 </ci>
                            <apply>
                              <plus/>
                              <ci> X10_0 </ci>
                              <ci> X10_1 </ci>
                              <ci> X10_2 </ci>
                              <ci> X10_3 </ci>
                            </apply>
                          </apply>
                          <cn type="integer"> 1 </cn>
                        </apply>
                        <apply>
                          <minus/>
                          <apply>
                            <divide/>
                            <ci> X9_0 </ci>
                            <apply>
                              <plus/>
                              <ci> X9_0 </ci>
                              <ci> X9_2 </ci>
                            </apply>
                          </apply>
                          <cn type="integer"> 1 </cn>
                        </apply>
                      </apply>
                    </apply>
                  </apply>
                </apply>
                <apply>
                  <times/>
                  <cn type="integer"> 2 </cn>
                  <ci> X11_1 </ci>
                  <ci> X5_0 </ci>
                  <ci> a1_X11_0 </ci>
                </apply>
              </apply>
              <ci> default </ci>
            </apply>
          </lambda>
        </math>
      </functionDefinition>
      <functionDefinition id="Function_for_reaction22_1" name="Function for reaction22_1">
        <math xmlns="http://www.w3.org/1998/Math/MathML">
          <lambda>
            <bvar>
              <ci> X10_0 </ci>
            </bvar>
            <bvar>
              <ci> X10_1 </ci>
            </bvar>
            <bvar>
              <ci> X10_2 </ci>
            </bvar>
            <bvar>
              <ci> X10_3 </ci>
            </bvar>
            <bvar>
              <ci> X11_0 </ci>
            </bvar>
            <bvar>
              <ci> X11_2 </ci>
            </bvar>
            <bvar>
              <ci> X11_3 </ci>
            </bvar>
            <bvar>
              <ci> X5_0 </ci>
            </bvar>
            <bvar>
              <ci> X9_0 </ci>
            </bvar>
            <bvar>
              <ci> X9_2 </ci>
            </bvar>
            <bvar>
              <ci> Y2 </ci>
            </bvar>
            <bvar>
              <ci> a2_X11_0 </ci>
            </bvar>
            <bvar>
              <ci> a_X6_Y2 </ci>
            </bvar>
            <bvar>
              <ci> b_X11_1 </ci>
            </bvar>
            <bvar>
              <ci> b_X11_2 </ci>
            </bvar>
            <bvar>
              <ci> default </ci>
            </bvar>
            <apply>
              <divide/>
              <apply>
                <plus/>
                <apply>
                  <minus/>
                  <apply>
                    <minus/>
                    <apply>
                      <times/>
                      <ci> X11_3 </ci>
                      <ci> b_X11_1 </ci>
                    </apply>
                    <apply>
                      <times/>
                      <ci> X11_2 </ci>
                      <ci> b_X11_2 </ci>
                    </apply>
                  </apply>
                  <apply>
                    <times/>
                    <ci> X11_2 </ci>
                    <apply>
                      <plus/>
                      <apply>
                        <times/>
                        <ci> Y2 </ci>
                        <ci> a_X6_Y2 </ci>
                      </apply>
                      <apply>
                        <times/>
                        <cn type="integer"> 2 </cn>
                        <ci> a2_X11_0 </ci>
                        <apply>
                          <minus/>
                          <apply>
                            <divide/>
                            <ci> X10_0 </ci>
                            <apply>
                              <plus/>
                              <ci> X10_0 </ci>
                              <ci> X10_1 </ci>
                              <ci> X10_2 </ci>
                              <ci> X10_3 </ci>
                            </apply>
                          </apply>
                          <cn type="integer"> 1 </cn>
                        </apply>
                        <apply>
                          <minus/>
                          <apply>
                            <divide/>
                            <ci> X9_0 </ci>
                            <apply>
                              <plus/>
                              <ci> X9_0 </ci>
                              <ci> X9_2 </ci>
                            </apply>
                          </apply>
                          <cn type="integer"> 1 </cn>
                        </apply>
                      </apply>
                    </apply>
                  </apply>
                </apply>
                <apply>
                  <times/>
                  <ci> X11_0 </ci>
                  <ci> X5_0 </ci>
                  <ci> a2_X11_0 </ci>
                </apply>
              </apply>
              <ci> default </ci>
            </apply>
          </lambda>
        </math>
      </functionDefinition>
      <functionDefinition id="Function_for_reaction18_2" name="Function for reaction18_2">
        <math xmlns="http://www.w3.org/1998/Math/MathML">
          <lambda>
            <bvar>
              <ci> X10_0 </ci>
            </bvar>
            <bvar>
              <ci> X10_1 </ci>
            </bvar>
            <bvar>
              <ci> X10_2 </ci>
            </bvar>
            <bvar>
              <ci> X10_3 </ci>
            </bvar>
            <bvar>
              <ci> X8_1 </ci>
            </bvar>
            <bvar>
              <ci> X8_2 </ci>
            </bvar>
            <bvar>
              <ci> X8_3 </ci>
            </bvar>
            <bvar>
              <ci> X9_0 </ci>
            </bvar>
            <bvar>
              <ci> X9_2 </ci>
            </bvar>
            <bvar>
              <ci> Y2 </ci>
            </bvar>
            <bvar>
              <ci> a2_X10_0 </ci>
            </bvar>
            <bvar>
              <ci> a_X10_2 </ci>
            </bvar>
            <bvar>
              <ci> a_X6_Y2 </ci>
            </bvar>
            <bvar>
              <ci> b_X10_1 </ci>
            </bvar>
            <bvar>
              <ci> b_X10_2 </ci>
            </bvar>
            <bvar>
              <ci> default </ci>
            </bvar>
            <apply>
              <divide/>
              <apply>
                <plus/>
                <apply>
                  <minus/>
                  <apply>
                    <minus/>
                    <apply>
                      <times/>
                      <ci> X10_3 </ci>
                      <ci> b_X10_1 </ci>
                    </apply>
                    <apply>
                      <times/>
                      <ci> X10_2 </ci>
                      <ci> b_X10_2 </ci>
                    </apply>
                  </apply>
                  <apply>
                    <times/>
                    <ci> X10_2 </ci>
                    <apply>
                      <plus/>
                      <apply>
                        <times/>
                        <ci> Y2 </ci>
                        <ci> a_X6_Y2 </ci>
                      </apply>
                      <apply>
                        <times/>
                        <ci> a_X10_2 </ci>
                        <apply>
                          <minus/>
                          <apply>
                            <divide/>
                            <ci> X10_0 </ci>
                            <apply>
                              <plus/>
                              <ci> X10_0 </ci>
                              <ci> X10_1 </ci>
                              <ci> X10_2 </ci>
                              <ci> X10_3 </ci>
                            </apply>
                          </apply>
                          <cn type="integer"> 1 </cn>
                        </apply>
                        <apply>
                          <minus/>
                          <apply>
                            <divide/>
                            <ci> X9_0 </ci>
                            <apply>
                              <plus/>
                              <ci> X9_0 </ci>
                              <ci> X9_2 </ci>
                            </apply>
                          </apply>
                          <cn type="integer"> 1 </cn>
                        </apply>
                      </apply>
                    </apply>
                  </apply>
                </apply>
                <apply>
                  <times/>
                  <ci> X10_0 </ci>
                  <ci> a2_X10_0 </ci>
                  <apply>
                    <plus/>
                    <ci> X8_1 </ci>
                    <ci> X8_2 </ci>
                    <ci> X8_3 </ci>
                  </apply>
                </apply>
              </apply>
              <ci> default </ci>
            </apply>
          </lambda>
        </math>
      </functionDefinition>
      <functionDefinition id="Function_for_reaction15_1" name="Function for reaction15_1">
        <math xmlns="http://www.w3.org/1998/Math/MathML">
          <lambda>
            <bvar>
              <ci> X8_1 </ci>
            </bvar>
            <bvar>
              <ci> X8_2 </ci>
            </bvar>
            <bvar>
              <ci> X8_3 </ci>
            </bvar>
            <bvar>
              <ci> X9_0 </ci>
            </bvar>
            <bvar>
              <ci> X9_2 </ci>
            </bvar>
            <bvar>
              <ci> a2_X9_0 </ci>
            </bvar>
            <bvar>
              <ci> b_X9_2 </ci>
            </bvar>
            <bvar>
              <ci> default </ci>
            </bvar>
            <apply>
              <divide/>
              <apply>
                <minus/>
                <apply>
                  <times/>
                  <ci> X9_0 </ci>
                  <ci> a2_X9_0 </ci>
                  <apply>
                    <plus/>
                    <ci> X8_1 </ci>
                    <ci> X8_2 </ci>
                    <ci> X8_3 </ci>
                  </apply>
                </apply>
                <apply>
                  <times/>
                  <ci> X9_2 </ci>
                  <ci> b_X9_2 </ci>
                </apply>
              </apply>
              <ci> default </ci>
            </apply>
          </lambda>
        </math>
      </functionDefinition>
      <functionDefinition id="Function_for_reaction19_2" name="Function for reaction19_2">
        <math xmlns="http://www.w3.org/1998/Math/MathML">
          <lambda>
            <bvar>
              <ci> X10_0 </ci>
            </bvar>
            <bvar>
              <ci> X10_1 </ci>
            </bvar>
            <bvar>
              <ci> X10_2 </ci>
            </bvar>
            <bvar>
              <ci> X10_3 </ci>
            </bvar>
            <bvar>
              <ci> X8_1 </ci>
            </bvar>
            <bvar>
              <ci> X8_2 </ci>
            </bvar>
            <bvar>
              <ci> X8_3 </ci>
            </bvar>
            <bvar>
              <ci> X9_0 </ci>
            </bvar>
            <bvar>
              <ci> X9_2 </ci>
            </bvar>
            <bvar>
              <ci> Y2 </ci>
            </bvar>
            <bvar>
              <ci> a_X10_1 </ci>
            </bvar>
            <bvar>
              <ci> a_X10_2 </ci>
            </bvar>
            <bvar>
              <ci> a_X6_Y2 </ci>
            </bvar>
            <bvar>
              <ci> b_X10_1 </ci>
            </bvar>
            <bvar>
              <ci> b_X10_2 </ci>
            </bvar>
            <bvar>
              <ci> default </ci>
            </bvar>
            <apply>
              <divide/>
              <apply>
                <plus/>
                <apply>
                  <minus/>
                  <apply>
                    <minus/>
                    <apply>
                      <times/>
                      <ci> X10_2 </ci>
                      <apply>
                        <plus/>
                        <apply>
                          <times/>
                          <ci> Y2 </ci>
                          <ci> a_X6_Y2 </ci>
                        </apply>
                        <apply>
                          <times/>
                          <ci> a_X10_2 </ci>
                          <apply>
                            <minus/>
                            <apply>
                              <divide/>
                              <ci> X10_0 </ci>
                              <apply>
                                <plus/>
                                <ci> X10_0 </ci>
                                <ci> X10_1 </ci>
                                <ci> X10_2 </ci>
                                <ci> X10_3 </ci>
                              </apply>
                            </apply>
                            <cn type="integer"> 1 </cn>
                          </apply>
                          <apply>
                            <minus/>
                            <apply>
                              <divide/>
                              <ci> X9_0 </ci>
                              <apply>
                                <plus/>
                                <ci> X9_0 </ci>
                                <ci> X9_2 </ci>
                              </apply>
                            </apply>
                            <cn type="integer"> 1 </cn>
                          </apply>
                        </apply>
                      </apply>
                    </apply>
                    <apply>
                      <times/>
                      <ci> X10_3 </ci>
                      <ci> b_X10_2 </ci>
                    </apply>
                  </apply>
                  <apply>
                    <times/>
                    <ci> X10_3 </ci>
                    <ci> b_X10_1 </ci>
                  </apply>
                </apply>
                <apply>
                  <times/>
                  <ci> X10_1 </ci>
                  <ci> a_X10_1 </ci>
                  <apply>
                    <plus/>
                    <ci> X8_1 </ci>
                    <ci> X8_2 </ci>
                    <ci> X8_3 </ci>
                  </apply>
                </apply>
              </apply>
              <ci> default </ci>
            </apply>
          </lambda>
        </math>
      </functionDefinition>
    </listOfFunctionDefinitions>
    <listOfCompartments>
      <compartment id="default" name="default" spatialDimensions="3" size="1" constant="true"/>
    </listOfCompartments>
    <listOfSpecies>
      <species id="X1_0" name="X1_0" compartment="default" initialConcentration="1" boundaryCondition="false" constant="false"/>
      <species id="X1_1" name="X1_1" compartment="default" initialConcentration="0" boundaryCondition="false" constant="false"/>
      <species id="X2_0" name="X2_0" compartment="default" initialConcentration="4.90552783035227" boundaryCondition="false" constant="false"/>
      <species id="X2_1" name="X2_1" compartment="default" initialConcentration="0" boundaryCondition="false" constant="false"/>
      <species id="X2_2" name="X2_2" compartment="default" initialConcentration="0.000429091814032246" boundaryCondition="false" constant="false"/>
      <species id="X4_0" name="X4_0" compartment="default" initialConcentration="0.00056296337492421" boundaryCondition="false" constant="false"/>
      <species id="X4_1" name="X4_1" compartment="default" initialConcentration="1.0000000000001e-05" boundaryCondition="false" constant="false"/>
      <species id="X5_0" name="X5_0" compartment="default" initialConcentration="9.99996950003862" boundaryCondition="false" constant="false"/>
      <species id="X5_1" name="X5_1" compartment="default" initialConcentration="0" boundaryCondition="false" constant="false"/>
      <species id="X8_0" name="X8_0" compartment="default" initialConcentration="0.800765822041326" boundaryCondition="false" constant="false"/>
      <species id="X8_1" name="X8_1" compartment="default" initialConcentration="0.228336687149209" boundaryCondition="false" constant="false"/>
      <species id="X8_2" name="X8_2" compartment="default" initialConcentration="0.102808899740271" boundaryCondition="false" constant="false"/>
      <species id="X8_3" name="X8_3" compartment="default" initialConcentration="0" boundaryCondition="false" constant="false"/>
      <species id="X9_0" name="X9_0" compartment="default" initialConcentration="0.987803307333236" boundaryCondition="false" constant="false"/>
      <species id="X9_2" name="X9_2" compartment="default" initialConcentration="0.0320436243101862" boundaryCondition="false" constant="false"/>
      <species id="X10_0" name="X10_0" compartment="default" initialConcentration="2.16439225096686e-05" boundaryCondition="false" constant="false"/>
      <species id="X10_1" name="X10_1" compartment="default" initialConcentration="0.58833399176066" boundaryCondition="false" constant="false"/>
      <species id="X10_2" name="X10_2" compartment="default" initialConcentration="0.834877979640207" boundaryCondition="false" constant="false"/>
      <species id="X10_3" name="X10_3" compartment="default" initialConcentration="0" boundaryCondition="false" constant="false"/>
      <species id="X11_0" name="X11_0" compartment="default" initialConcentration="0.239508619366874" boundaryCondition="false" constant="false"/>
      <species id="X11_1" name="X11_1" compartment="default" initialConcentration="0.00117492276064254" boundaryCondition="false" constant="false"/>
      <species id="X11_2" name="X11_2" compartment="default" initialConcentration="0.00137899327832047" boundaryCondition="false" constant="false"/>
      <species id="X11_3" name="X11_3" compartment="default" initialConcentration="0" boundaryCondition="false" constant="false"/>
      <species id="X12_0" name="X12_0" compartment="default" initialConcentration="0.494810801751748" boundaryCondition="false" constant="false"/>
      <species id="X12_1" name="X12_1" compartment="default" initialConcentration="0.653161574072242" boundaryCondition="false" constant="false"/>
      <species metaid="COPASI1" id="Akt_pT308_obs" name="Akt_pT308_obs" compartment="default" initialConcentration="0.258923041150755" boundaryCondition="true" constant="false">
        <annotation>
          <COPASI xmlns="http://www.copasi.org/static/sbml">
            <rdf:RDF xmlns:dcterms="http://purl.org/dc/terms/" xmlns:rdf="http://www.w3.org/1999/02/22-rdf-syntax-ns#">
              <rdf:Description rdf:about="#COPASI1">
                <dcterms:created>
                  <rdf:Description>
                    <dcterms:W3CDTF>2019-02-14T12:15:16Z</dcterms:W3CDTF>
                  </rdf:Description>
                </dcterms:created>
              </rdf:Description>
            </rdf:RDF>
          </COPASI>
        </annotation>
      </species>
      <species metaid="COPASI2" id="Akt_pS473_obs" name="Akt_pS473_obs" compartment="default" initialConcentration="0.493007739926253" boundaryCondition="true" constant="false">
        <annotation>
          <COPASI xmlns="http://www.copasi.org/static/sbml">
            <rdf:RDF xmlns:dcterms="http://purl.org/dc/terms/" xmlns:rdf="http://www.w3.org/1999/02/22-rdf-syntax-ns#">
              <rdf:Description rdf:about="#COPASI2">
                <dcterms:created>
                  <rdf:Description>
                    <dcterms:W3CDTF>2019-02-14T12:17:12Z</dcterms:W3CDTF>
                  </rdf:Description>
                </dcterms:created>
              </rdf:Description>
            </rdf:RDF>
          </COPASI>
        </annotation>
      </species>
      <species metaid="COPASI3" id="TSC1_TSC2_pT1462_obs" name="TSC1_TSC2_pT1462_obs" compartment="default" initialConcentration="0.318529139497276" boundaryCondition="true" constant="false">
        <annotation>
          <COPASI xmlns="http://www.copasi.org/static/sbml">
            <rdf:RDF xmlns:dcterms="http://purl.org/dc/terms/" xmlns:rdf="http://www.w3.org/1999/02/22-rdf-syntax-ns#">
              <rdf:Description rdf:about="#COPASI3">
                <dcterms:created>
                  <rdf:Description>
                    <dcterms:W3CDTF>2019-02-14T12:17:29Z</dcterms:W3CDTF>
                  </rdf:Description>
                </dcterms:created>
              </rdf:Description>
            </rdf:RDF>
          </COPASI>
        </annotation>
      </species>
      <species metaid="COPASI4" id="PRAS40_pT246_obs" name="PRAS40_pT246_obs" compartment="default" initialConcentration="0.775683883472309" boundaryCondition="true" constant="false">
        <annotation>
          <COPASI xmlns="http://www.copasi.org/static/sbml">
            <rdf:RDF xmlns:dcterms="http://purl.org/dc/terms/" xmlns:rdf="http://www.w3.org/1999/02/22-rdf-syntax-ns#">
              <rdf:Description rdf:about="#COPASI4">
                <dcterms:created>
                  <rdf:Description>
                    <dcterms:W3CDTF>2019-02-14T12:17:51Z</dcterms:W3CDTF>
                  </rdf:Description>
                </dcterms:created>
              </rdf:Description>
            </rdf:RDF>
          </COPASI>
        </annotation>
      </species>
      <species metaid="COPASI5" id="PRAS40_pS183_obs" name="PRAS40_pS183_obs" compartment="default" initialConcentration="0.466700238858885" boundaryCondition="true" constant="false">
        <annotation>
          <COPASI xmlns="http://www.copasi.org/static/sbml">
            <rdf:RDF xmlns:dcterms="http://purl.org/dc/terms/" xmlns:rdf="http://www.w3.org/1999/02/22-rdf-syntax-ns#">
              <rdf:Description rdf:about="#COPASI5">
                <dcterms:created>
                  <rdf:Description>
                    <dcterms:W3CDTF>2019-02-14T12:18:01Z</dcterms:W3CDTF>
                  </rdf:Description>
                </dcterms:created>
              </rdf:Description>
            </rdf:RDF>
          </COPASI>
        </annotation>
      </species>
      <species metaid="COPASI6" id="fourEBP1_pT37_46_obs" name="fourEBP1_pT37_46_obs" compartment="default" initialConcentration="0.558742328219331" boundaryCondition="true" constant="false">
        <annotation>
          <COPASI xmlns="http://www.copasi.org/static/sbml">
            <rdf:RDF xmlns:dcterms="http://purl.org/dc/terms/" xmlns:rdf="http://www.w3.org/1999/02/22-rdf-syntax-ns#">
              <rdf:Description rdf:about="#COPASI6">
                <dcterms:created>
                  <rdf:Description>
                    <dcterms:W3CDTF>2019-02-14T12:18:21Z</dcterms:W3CDTF>
                  </rdf:Description>
                </dcterms:created>
              </rdf:Description>
            </rdf:RDF>
          </COPASI>
        </annotation>
      </species>
      <species metaid="COPASI7" id="p70_S6K_pT389_obs" name="p70_S6K_pT389_obs" compartment="default" initialConcentration="0.290019233706984" boundaryCondition="true" constant="false">
        <annotation>
          <COPASI xmlns="http://www.copasi.org/static/sbml">
            <rdf:RDF xmlns:dcterms="http://purl.org/dc/terms/" xmlns:rdf="http://www.w3.org/1999/02/22-rdf-syntax-ns#">
              <rdf:Description rdf:about="#COPASI7">
                <dcterms:created>
                  <rdf:Description>
                    <dcterms:W3CDTF>2019-02-14T12:19:44Z</dcterms:W3CDTF>
                  </rdf:Description>
                </dcterms:created>
              </rdf:Description>
            </rdf:RDF>
          </COPASI>
        </annotation>
      </species>
      <species metaid="COPASI8" id="p70_S6K_pT229_obs" name="p70_S6K_pT229_obs" compartment="default" initialConcentration="0.315812267205493" boundaryCondition="true" constant="false">
        <annotation>
          <COPASI xmlns="http://www.copasi.org/static/sbml">
            <rdf:RDF xmlns:dcterms="http://purl.org/dc/terms/" xmlns:rdf="http://www.w3.org/1999/02/22-rdf-syntax-ns#">
              <rdf:Description rdf:about="#COPASI8">
                <dcterms:created>
                  <rdf:Description>
                    <dcterms:W3CDTF>2019-02-14T12:19:58Z</dcterms:W3CDTF>
                  </rdf:Description>
                </dcterms:created>
              </rdf:Description>
            </rdf:RDF>
          </COPASI>
        </annotation>
      </species>
      <species metaid="COPASI9" id="IRS1_pS636_639_obs" name="IRS1_pS636-639_obs" compartment="default" initialConcentration="0.301790543942183" boundaryCondition="true" constant="false">
        <annotation>
          <COPASI xmlns="http://www.copasi.org/static/sbml">
            <rdf:RDF xmlns:dcterms="http://purl.org/dc/terms/" xmlns:rdf="http://www.w3.org/1999/02/22-rdf-syntax-ns#">
              <rdf:Description rdf:about="#COPASI9">
                <dcterms:created>
                  <rdf:Description>
                    <dcterms:W3CDTF>2019-02-14T12:20:14Z</dcterms:W3CDTF>
                  </rdf:Description>
                </dcterms:created>
              </rdf:Description>
            </rdf:RDF>
          </COPASI>
        </annotation>
      </species>
    </listOfSpecies>
    <listOfParameters>
      <parameter id="a1_X10_0" name="a1_X10_0" value="9.99995841160968" constant="true"/>
      <parameter id="a1_X11_0" name="a1_X11_0" value="1.47547783082869" constant="true"/>
      <parameter id="a1_X2_0" name="a1_X2_0" value="0.0213556515390572" constant="true"/>
      <parameter id="a1_X8_0" name="a1_X8_0" value="1.46469512898162" constant="true"/>
      <parameter id="a2_X10_0" name="a2_X10_0" value="1.03475504598778e-05" constant="true"/>
      <parameter id="a2_X11_0" name="a2_X11_0" value="7.1530306526311e-05" constant="true"/>
      <parameter id="a2_X8_0" name="a2_X8_0" value="6.57107832508014" constant="true"/>
      <parameter id="a2_X9_0" name="a2_X9_0" value="0.00732922857394974" constant="true"/>
      <parameter id="a_X10_1" name="a_X10_1" value="0.0800087410075568" constant="true"/>
      <parameter id="a_X10_2" name="a_X10_2" value="9.0639308011968" constant="true"/>
      <parameter id="a_X12_0" name="a_X12_0" value="9.99691759290123" constant="true"/>
      <parameter id="a_X4_0" name="a_X4_0" value="0.000604047908249475" constant="true"/>
      <parameter id="a_X5_0" name="a_X5_0" value="9.99990624887328" constant="true"/>
      <parameter id="a_X6_Y2" name="a_X6_Y2" value="1.0000000004637e-05" constant="true"/>
      <parameter id="b_X10_1" name="b_X10_1" value="0.0228962609356898" constant="true"/>
      <parameter id="b_X10_2" name="b_X10_2" value="0.010594039858882" constant="true"/>
      <parameter id="b_X11_1" name="b_X11_1" value="9.99948678957407" constant="true"/>
      <parameter id="b_X11_2" name="b_X11_2" value="8.77517545025633" constant="true"/>
      <parameter id="b_X12_1" name="b_X12_1" value="0.0210627045047733" constant="true"/>
      <parameter id="b_X2_2" name="b_X2_2" value="0.261125184558193" constant="true"/>
      <parameter id="b_X4_1" name="b_X4_1" value="0.00999999999999923" constant="true"/>
      <parameter id="b_X5_1" name="b_X5_1" value="0.0471457198994673" constant="true"/>
      <parameter id="b_X8_1" name="b_X8_1" value="0.197502576359169" constant="true"/>
      <parameter id="b_X8_2" name="b_X8_2" value="0.000279361912491435" constant="true"/>
      <parameter id="b_X9_2" name="b_X9_2" value="0.0264352280794998" constant="true"/>
      <parameter id="init_X10_0_MCF7_Ars" name="init_X10_0_MCF7_Ars" value="2.16439225096686e-05" constant="true"/>
      <parameter id="init_X10_1_MCF7_Ars" name="init_X10_1_MCF7_Ars" value="0.58833399176066" constant="true"/>
      <parameter id="init_X10_2_MCF7_Ars" name="init_X10_2_MCF7_Ars" value="0.834877979640207" constant="true"/>
      <parameter id="init_X11_0_MCF7_Ars" name="init_X11_0_MCF7_Ars" value="0.239508619366874" constant="true"/>
      <parameter id="init_X11_1_MCF7_Ars" name="init_X11_1_MCF7_Ars" value="0.00117492276064254" constant="true"/>
      <parameter id="init_X11_2_MCF7_Ars" name="init_X11_2_MCF7_Ars" value="0.00137899327832047" constant="true"/>
      <parameter id="init_X12_0_MCF7_Ars" name="init_X12_0_MCF7_Ars" value="0.494810801751748" constant="true"/>
      <parameter id="init_X12_1_MCF7_Ars" name="init_X12_1_MCF7_Ars" value="0.653161574072242" constant="true"/>
      <parameter id="init_X2_0_MCF7_Ars" name="init_X2_0_MCF7_Ars" value="4.90552783035227" constant="true"/>
      <parameter id="init_X2_2_MCF7_Ars" name="init_X2_2_MCF7_Ars" value="0.000429091814032246" constant="true"/>
      <parameter id="init_X4_0_MCF7_Ars" name="init_X4_0_MCF7_Ars" value="0.00056296337492421" constant="true"/>
      <parameter id="init_X4_1_MCF7_Ars" name="init_X4_1_MCF7_Ars" value="1.0000000000001e-05" constant="true"/>
      <parameter id="init_X5_0_MCF7_Ars" name="init_X5_0_MCF7_Ars" value="9.99996950003862" constant="true"/>
      <parameter id="init_X8_0_MCF7_Ars" name="init_X8_0_MCF7_Ars" value="0.800765822041326" constant="true"/>
      <parameter id="init_X8_1_MCF7_Ars" name="init_X8_1_MCF7_Ars" value="0.228336687149209" constant="true"/>
      <parameter id="init_X8_2_MCF7_Ars" name="init_X8_2_MCF7_Ars" value="0.102808899740271" constant="true"/>
      <parameter id="init_X9_0_MCF7_Ars" name="init_X9_0_MCF7_Ars" value="0.987803307333236" constant="true"/>
      <parameter id="init_X9_2_MCF7_Ars" name="init_X9_2_MCF7_Ars" value="0.0320436243101862" constant="true"/>
      <parameter id="k_stress_1" name="k_stress_1" value="9.99679989783902" constant="true"/>
      <parameter id="k_stress_2" name="k_stress_2" value="0.00999999999317461" constant="true"/>
      <parameter id="Y1" name="Y1" value="0" constant="true"/>
      <parameter id="Y2" name="Y2" value="1" constant="true"/>
      <parameter id="Y3" name="Y3" value="1" constant="true"/>
      <parameter id="Y4" name="Y4" value="0" constant="true"/>
      <parameter id="Y5" name="Y5" value="0" constant="true"/>
      <parameter metaid="COPASI11" id="scale_Akt_pT308" name="scale_Akt_pT308" value="1.13395286751077" constant="true">
        <annotation>
          <COPASI xmlns="http://www.copasi.org/static/sbml">
            <rdf:RDF xmlns:dcterms="http://purl.org/dc/terms/" xmlns:rdf="http://www.w3.org/1999/02/22-rdf-syntax-ns#">
              <rdf:Description rdf:about="#COPASI11">
                <dcterms:created>
                  <rdf:Description>
                    <dcterms:W3CDTF>2019-02-14T12:21:12Z</dcterms:W3CDTF>
                  </rdf:Description>
                </dcterms:created>
              </rdf:Description>
            </rdf:RDF>
          </COPASI>
        </annotation>
      </parameter>
      <parameter metaid="COPASI12" id="scale_Akt_pT473" name="scale_Akt_pT473" value="4.79537998336479" constant="true">
        <annotation>
          <COPASI xmlns="http://www.copasi.org/static/sbml">
            <rdf:RDF xmlns:dcterms="http://purl.org/dc/terms/" xmlns:rdf="http://www.w3.org/1999/02/22-rdf-syntax-ns#">
              <rdf:Description rdf:about="#COPASI12">
                <dcterms:created>
                  <rdf:Description>
                    <dcterms:W3CDTF>2019-02-14T12:21:46Z</dcterms:W3CDTF>
                  </rdf:Description>
                </dcterms:created>
              </rdf:Description>
            </rdf:RDF>
          </COPASI>
        </annotation>
      </parameter>
      <parameter metaid="COPASI13" id="scale_TSC1_TSC2_pT1462" name="scale_TSC1_TSC2_pT1462" value="9.94048414791894" constant="true">
        <annotation>
          <COPASI xmlns="http://www.copasi.org/static/sbml">
            <rdf:RDF xmlns:dcterms="http://purl.org/dc/terms/" xmlns:rdf="http://www.w3.org/1999/02/22-rdf-syntax-ns#">
              <rdf:Description rdf:about="#COPASI13">
                <dcterms:created>
                  <rdf:Description>
                    <dcterms:W3CDTF>2019-02-14T12:22:15Z</dcterms:W3CDTF>
                  </rdf:Description>
                </dcterms:created>
              </rdf:Description>
            </rdf:RDF>
          </COPASI>
        </annotation>
      </parameter>
      <parameter metaid="COPASI14" id="scale_PRAS40_pT246" name="scale_PRAS40_pT246" value="0.929098505875783" constant="true">
        <annotation>
          <COPASI xmlns="http://www.copasi.org/static/sbml">
            <rdf:RDF xmlns:dcterms="http://purl.org/dc/terms/" xmlns:rdf="http://www.w3.org/1999/02/22-rdf-syntax-ns#">
              <rdf:Description rdf:about="#COPASI14">
                <dcterms:created>
                  <rdf:Description>
                    <dcterms:W3CDTF>2019-02-14T12:22:28Z</dcterms:W3CDTF>
                  </rdf:Description>
                </dcterms:created>
              </rdf:Description>
            </rdf:RDF>
          </COPASI>
        </annotation>
      </parameter>
      <parameter metaid="COPASI15" id="scale_PRAS40_pS183" name="scale_PRAS40_pS183" value="0.79325730859478" constant="true">
        <annotation>
          <COPASI xmlns="http://www.copasi.org/static/sbml">
            <rdf:RDF xmlns:dcterms="http://purl.org/dc/terms/" xmlns:rdf="http://www.w3.org/1999/02/22-rdf-syntax-ns#">
              <rdf:Description rdf:about="#COPASI15">
                <dcterms:created>
                  <rdf:Description>
                    <dcterms:W3CDTF>2019-02-14T12:23:52Z</dcterms:W3CDTF>
                  </rdf:Description>
                </dcterms:created>
              </rdf:Description>
            </rdf:RDF>
          </COPASI>
        </annotation>
      </parameter>
      <parameter metaid="COPASI16" id="scale_fourEBP1_pT37_46" name="scale_fourEBP1_pT37_46" value="0.855442742499013" constant="true">
        <annotation>
          <COPASI xmlns="http://www.copasi.org/static/sbml">
            <rdf:RDF xmlns:dcterms="http://purl.org/dc/terms/" xmlns:rdf="http://www.w3.org/1999/02/22-rdf-syntax-ns#">
              <rdf:Description rdf:about="#COPASI16">
                <dcterms:created>
                  <rdf:Description>
                    <dcterms:W3CDTF>2019-02-14T12:24:02Z</dcterms:W3CDTF>
                  </rdf:Description>
                </dcterms:created>
              </rdf:Description>
            </rdf:RDF>
          </COPASI>
        </annotation>
      </parameter>
      <parameter metaid="COPASI17" id="scale_p70_S6K_pT389" name="scale_p70_S6K_pT389" value="246.841106004601" constant="true">
        <annotation>
          <COPASI xmlns="http://www.copasi.org/static/sbml">
            <rdf:RDF xmlns:dcterms="http://purl.org/dc/terms/" xmlns:rdf="http://www.w3.org/1999/02/22-rdf-syntax-ns#">
              <rdf:Description rdf:about="#COPASI17">
                <dcterms:created>
                  <rdf:Description>
                    <dcterms:W3CDTF>2019-02-14T12:24:08Z</dcterms:W3CDTF>
                  </rdf:Description>
                </dcterms:created>
              </rdf:Description>
            </rdf:RDF>
          </COPASI>
        </annotation>
      </parameter>
      <parameter metaid="COPASI18" id="scale_p70_S6K_pT229" name="scale_p70_S6K_pT229" value="229.016538492583" constant="true">
        <annotation>
          <COPASI xmlns="http://www.copasi.org/static/sbml">
            <rdf:RDF xmlns:dcterms="http://purl.org/dc/terms/" xmlns:rdf="http://www.w3.org/1999/02/22-rdf-syntax-ns#">
              <rdf:Description rdf:about="#COPASI18">
                <dcterms:created>
                  <rdf:Description>
                    <dcterms:W3CDTF>2019-02-14T12:24:14Z</dcterms:W3CDTF>
                  </rdf:Description>
                </dcterms:created>
              </rdf:Description>
            </rdf:RDF>
          </COPASI>
        </annotation>
      </parameter>
      <parameter metaid="COPASI19" id="scale_IRS1_pS636_639" name="scale_IRS1_pS636-639" value="703.323936912726" constant="true">
        <annotation>
          <COPASI xmlns="http://www.copasi.org/static/sbml">
            <rdf:RDF xmlns:dcterms="http://purl.org/dc/terms/" xmlns:rdf="http://www.w3.org/1999/02/22-rdf-syntax-ns#">
              <rdf:Description rdf:about="#COPASI19">
                <dcterms:created>
                  <rdf:Description>
                    <dcterms:W3CDTF>2019-02-14T12:24:21Z</dcterms:W3CDTF>
                  </rdf:Description>
                </dcterms:created>
              </rdf:Description>
            </rdf:RDF>
          </COPASI>
        </annotation>
      </parameter>
      <parameter id="ModelValue_44" name="Initial for scale_Akt_pT308" value="1.13395286751077">
        <annotation>
          <initialValue xmlns="http://copasi.org/initialValue" parent="scale_Akt_pT308"/>
        </annotation>
      </parameter>
      <parameter id="ModelValue_45" name="Initial for scale_Akt_pT473" value="4.79537998336479">
        <annotation>
          <initialValue xmlns="http://copasi.org/initialValue" parent="scale_Akt_pT473"/>
        </annotation>
      </parameter>
      <parameter id="ModelValue_52" name="Initial for scale_IRS1_pS636-639" value="703.323936912726">
        <annotation>
          <initialValue xmlns="http://copasi.org/initialValue" parent="scale_IRS1_pS636_639"/>
        </annotation>
      </parameter>
      <parameter id="ModelValue_48" name="Initial for scale_PRAS40_pS183" value="0.79325730859478">
        <annotation>
          <initialValue xmlns="http://copasi.org/initialValue" parent="scale_PRAS40_pS183"/>
        </annotation>
      </parameter>
      <parameter id="ModelValue_47" name="Initial for scale_PRAS40_pT246" value="0.929098505875783">
        <annotation>
          <initialValue xmlns="http://copasi.org/initialValue" parent="scale_PRAS40_pT246"/>
        </annotation>
      </parameter>
      <parameter id="ModelValue_46" name="Initial for scale_TSC1_TSC2_pT1462" value="9.94048414791894">
        <annotation>
          <initialValue xmlns="http://copasi.org/initialValue" parent="scale_TSC1_TSC2_pT1462"/>
        </annotation>
      </parameter>
      <parameter id="ModelValue_49" name="Initial for scale_fourEBP1_pT37_46" value="0.855442742499013">
        <annotation>
          <initialValue xmlns="http://copasi.org/initialValue" parent="scale_fourEBP1_pT37_46"/>
        </annotation>
      </parameter>
      <parameter id="ModelValue_51" name="Initial for scale_p70_S6K_pT229" value="229.016538492583">
        <annotation>
          <initialValue xmlns="http://copasi.org/initialValue" parent="scale_p70_S6K_pT229"/>
        </annotation>
      </parameter>
      <parameter id="ModelValue_50" name="Initial for scale_p70_S6K_pT389" value="246.841106004601">
        <annotation>
          <initialValue xmlns="http://copasi.org/initialValue" parent="scale_p70_S6K_pT389"/>
        </annotation>
      </parameter>
    </listOfParameters>
    <listOfInitialAssignments>
      <initialAssignment symbol="X2_0">
        <math xmlns="http://www.w3.org/1998/Math/MathML">
          <ci> init_X2_0_MCF7_Ars </ci>
        </math>
      </initialAssignment>
      <initialAssignment symbol="X2_2">
        <math xmlns="http://www.w3.org/1998/Math/MathML">
          <ci> init_X2_2_MCF7_Ars </ci>
        </math>
      </initialAssignment>
      <initialAssignment symbol="X4_0">
        <math xmlns="http://www.w3.org/1998/Math/MathML">
          <ci> init_X4_0_MCF7_Ars </ci>
        </math>
      </initialAssignment>
      <initialAssignment symbol="X4_1">
        <math xmlns="http://www.w3.org/1998/Math/MathML">
          <ci> init_X4_1_MCF7_Ars </ci>
        </math>
      </initialAssignment>
      <initialAssignment symbol="X5_0">
        <math xmlns="http://www.w3.org/1998/Math/MathML">
          <ci> init_X5_0_MCF7_Ars </ci>
        </math>
      </initialAssignment>
      <initialAssignment symbol="X8_0">
        <math xmlns="http://www.w3.org/1998/Math/MathML">
          <ci> init_X8_0_MCF7_Ars </ci>
        </math>
      </initialAssignment>
      <initialAssignment symbol="X8_1">
        <math xmlns="http://www.w3.org/1998/Math/MathML">
          <ci> init_X8_1_MCF7_Ars </ci>
        </math>
      </initialAssignment>
      <initialAssignment symbol="X8_2">
        <math xmlns="http://www.w3.org/1998/Math/MathML">
          <ci> init_X8_2_MCF7_Ars </ci>
        </math>
      </initialAssignment>
      <initialAssignment symbol="X9_0">
        <math xmlns="http://www.w3.org/1998/Math/MathML">
          <ci> init_X9_0_MCF7_Ars </ci>
        </math>
      </initialAssignment>
      <initialAssignment symbol="X9_2">
        <math xmlns="http://www.w3.org/1998/Math/MathML">
          <ci> init_X9_2_MCF7_Ars </ci>
        </math>
      </initialAssignment>
      <initialAssignment symbol="X10_0">
        <math xmlns="http://www.w3.org/1998/Math/MathML">
          <ci> init_X10_0_MCF7_Ars </ci>
        </math>
      </initialAssignment>
      <initialAssignment symbol="X10_1">
        <math xmlns="http://www.w3.org/1998/Math/MathML">
          <ci> init_X10_1_MCF7_Ars </ci>
        </math>
      </initialAssignment>
      <initialAssignment symbol="X10_2">
        <math xmlns="http://www.w3.org/1998/Math/MathML">
          <ci> init_X10_2_MCF7_Ars </ci>
        </math>
      </initialAssignment>
      <initialAssignment symbol="X11_0">
        <math xmlns="http://www.w3.org/1998/Math/MathML">
          <ci> init_X11_0_MCF7_Ars </ci>
        </math>
      </initialAssignment>
      <initialAssignment symbol="X11_1">
        <math xmlns="http://www.w3.org/1998/Math/MathML">
          <ci> init_X11_1_MCF7_Ars </ci>
        </math>
      </initialAssignment>
      <initialAssignment symbol="X11_2">
        <math xmlns="http://www.w3.org/1998/Math/MathML">
          <ci> init_X11_2_MCF7_Ars </ci>
        </math>
      </initialAssignment>
      <initialAssignment symbol="X12_0">
        <math xmlns="http://www.w3.org/1998/Math/MathML">
          <ci> init_X12_0_MCF7_Ars </ci>
        </math>
      </initialAssignment>
      <initialAssignment symbol="X12_1">
        <math xmlns="http://www.w3.org/1998/Math/MathML">
          <ci> init_X12_1_MCF7_Ars </ci>
        </math>
      </initialAssignment>
      <initialAssignment symbol="ModelValue_44">
        <math xmlns="http://www.w3.org/1998/Math/MathML">
          <ci> scale_Akt_pT308 </ci>
        </math>
      </initialAssignment>
      <initialAssignment symbol="ModelValue_45">
        <math xmlns="http://www.w3.org/1998/Math/MathML">
          <ci> scale_Akt_pT473 </ci>
        </math>
      </initialAssignment>
      <initialAssignment symbol="ModelValue_52">
        <math xmlns="http://www.w3.org/1998/Math/MathML">
          <ci> scale_IRS1_pS636_639 </ci>
        </math>
      </initialAssignment>
      <initialAssignment symbol="ModelValue_48">
        <math xmlns="http://www.w3.org/1998/Math/MathML">
          <ci> scale_PRAS40_pS183 </ci>
        </math>
      </initialAssignment>
      <initialAssignment symbol="ModelValue_47">
        <math xmlns="http://www.w3.org/1998/Math/MathML">
          <ci> scale_PRAS40_pT246 </ci>
        </math>
      </initialAssignment>
      <initialAssignment symbol="ModelValue_46">
        <math xmlns="http://www.w3.org/1998/Math/MathML">
          <ci> scale_TSC1_TSC2_pT1462 </ci>
        </math>
      </initialAssignment>
      <initialAssignment symbol="ModelValue_49">
        <math xmlns="http://www.w3.org/1998/Math/MathML">
          <ci> scale_fourEBP1_pT37_46 </ci>
        </math>
      </initialAssignment>
      <initialAssignment symbol="ModelValue_51">
        <math xmlns="http://www.w3.org/1998/Math/MathML">
          <ci> scale_p70_S6K_pT229 </ci>
        </math>
      </initialAssignment>
      <initialAssignment symbol="ModelValue_50">
        <math xmlns="http://www.w3.org/1998/Math/MathML">
          <ci> scale_p70_S6K_pT389 </ci>
        </math>
      </initialAssignment>
    </listOfInitialAssignments>
    <listOfRules>
      <assignmentRule variable="IRS1_pS636_639_obs">
        <math xmlns="http://www.w3.org/1998/Math/MathML">
          <apply>
            <times/>
            <ci> ModelValue_52 </ci>
            <ci> X2_2 </ci>
          </apply>
        </math>
      </assignmentRule>
      <assignmentRule variable="Akt_pS473_obs">
        <math xmlns="http://www.w3.org/1998/Math/MathML">
          <apply>
            <plus/>
            <apply>
              <times/>
              <ci> ModelValue_45 </ci>
              <ci> X8_2 </ci>
            </apply>
            <apply>
              <times/>
              <ci> ModelValue_45 </ci>
              <ci> X8_3 </ci>
            </apply>
          </apply>
        </math>
      </assignmentRule>
      <assignmentRule variable="PRAS40_pS183_obs">
        <math xmlns="http://www.w3.org/1998/Math/MathML">
          <apply>
            <plus/>
            <apply>
              <times/>
              <ci> ModelValue_48 </ci>
              <ci> X10_1 </ci>
            </apply>
            <apply>
              <times/>
              <ci> ModelValue_48 </ci>
              <ci> X10_3 </ci>
            </apply>
          </apply>
        </math>
      </assignmentRule>
      <assignmentRule variable="fourEBP1_pT37_46_obs">
        <math xmlns="http://www.w3.org/1998/Math/MathML">
          <apply>
            <times/>
            <ci> ModelValue_49 </ci>
            <ci> X12_1 </ci>
          </apply>
        </math>
      </assignmentRule>
      <assignmentRule variable="PRAS40_pT246_obs">
        <math xmlns="http://www.w3.org/1998/Math/MathML">
          <apply>
            <plus/>
            <apply>
              <times/>
              <ci> ModelValue_47 </ci>
              <ci> X10_2 </ci>
            </apply>
            <apply>
              <times/>
              <ci> ModelValue_47 </ci>
              <ci> X10_3 </ci>
            </apply>
          </apply>
        </math>
      </assignmentRule>
      <assignmentRule variable="Akt_pT308_obs">
        <math xmlns="http://www.w3.org/1998/Math/MathML">
          <apply>
            <plus/>
            <apply>
              <times/>
              <ci> ModelValue_44 </ci>
              <ci> X8_1 </ci>
            </apply>
            <apply>
              <times/>
              <ci> ModelValue_44 </ci>
              <ci> X8_3 </ci>
            </apply>
          </apply>
        </math>
      </assignmentRule>
      <assignmentRule variable="p70_S6K_pT229_obs">
        <math xmlns="http://www.w3.org/1998/Math/MathML">
          <apply>
            <plus/>
            <apply>
              <times/>
              <ci> ModelValue_51 </ci>
              <ci> X11_2 </ci>
            </apply>
            <apply>
              <times/>
              <ci> ModelValue_51 </ci>
              <ci> X11_3 </ci>
            </apply>
          </apply>
        </math>
      </assignmentRule>
      <assignmentRule variable="TSC1_TSC2_pT1462_obs">
        <math xmlns="http://www.w3.org/1998/Math/MathML">
          <apply>
            <times/>
            <ci> ModelValue_46 </ci>
            <ci> X9_2 </ci>
          </apply>
        </math>
      </assignmentRule>
      <assignmentRule variable="p70_S6K_pT389_obs">
        <math xmlns="http://www.w3.org/1998/Math/MathML">
          <apply>
            <plus/>
            <apply>
              <times/>
              <ci> ModelValue_50 </ci>
              <ci> X11_1 </ci>
            </apply>
            <apply>
              <times/>
              <ci> ModelValue_50 </ci>
              <ci> X11_3 </ci>
            </apply>
          </apply>
        </math>
      </assignmentRule>
    </listOfRules>
    <listOfReactions>
      <reaction id="reaction1" name="reaction1" reversible="false">
        <listOfProducts>
          <speciesReference species="X1_0" stoichiometry="1"/>
        </listOfProducts>
        <listOfModifiers>
          <modifierSpeciesReference species="X1_0"/>
          <modifierSpeciesReference species="X1_1"/>
        </listOfModifiers>
        <kineticLaw>
          <math xmlns="http://www.w3.org/1998/Math/MathML">
            <apply>
              <times/>
              <ci> default </ci>
              <apply>
                <ci> Function_for_reaction1 </ci>
                <ci> X1_0 </ci>
                <ci> X1_1 </ci>
                <ci> Y1 </ci>
                <ci> default </ci>
              </apply>
            </apply>
          </math>
        </kineticLaw>
      </reaction>
      <reaction id="reaction2" name="reaction2" reversible="false">
        <listOfProducts>
          <speciesReference species="X1_1" stoichiometry="1"/>
        </listOfProducts>
        <listOfModifiers>
          <modifierSpeciesReference species="X1_0"/>
          <modifierSpeciesReference species="X1_1"/>
        </listOfModifiers>
        <kineticLaw>
          <math xmlns="http://www.w3.org/1998/Math/MathML">
            <apply>
              <times/>
              <ci> default </ci>
              <apply>
                <ci> Function_for_reaction2 </ci>
                <ci> X1_0 </ci>
                <ci> X1_1 </ci>
                <ci> Y1 </ci>
                <ci> default </ci>
              </apply>
            </apply>
          </math>
        </kineticLaw>
      </reaction>
      <reaction id="reaction3" name="reaction3" reversible="false">
        <listOfProducts>
          <speciesReference species="X2_0" stoichiometry="1"/>
        </listOfProducts>
        <listOfModifiers>
          <modifierSpeciesReference species="X11_1"/>
          <modifierSpeciesReference species="X11_3"/>
          <modifierSpeciesReference species="X1_1"/>
          <modifierSpeciesReference species="X2_0"/>
          <modifierSpeciesReference species="X2_2"/>
        </listOfModifiers>
        <kineticLaw>
          <math xmlns="http://www.w3.org/1998/Math/MathML">
            <apply>
              <times/>
              <ci> default </ci>
              <apply>
                <ci> Function_for_reaction3 </ci>
                <ci> X11_1 </ci>
                <ci> X11_3 </ci>
                <ci> X1_1 </ci>
                <ci> X2_0 </ci>
                <ci> X2_2 </ci>
                <ci> a1_X2_0 </ci>
                <ci> b_X2_2 </ci>
                <ci> default </ci>
              </apply>
            </apply>
          </math>
        </kineticLaw>
      </reaction>
      <reaction id="reaction4" name="reaction4" reversible="false">
        <listOfProducts>
          <speciesReference species="X2_1" stoichiometry="1"/>
        </listOfProducts>
        <listOfModifiers>
          <modifierSpeciesReference species="X11_1"/>
          <modifierSpeciesReference species="X11_3"/>
          <modifierSpeciesReference species="X1_1"/>
          <modifierSpeciesReference species="X2_0"/>
          <modifierSpeciesReference species="X2_1"/>
        </listOfModifiers>
        <kineticLaw>
          <math xmlns="http://www.w3.org/1998/Math/MathML">
            <apply>
              <times/>
              <ci> default </ci>
              <apply>
                <ci> Function_for_reaction4 </ci>
                <ci> X11_1 </ci>
                <ci> X11_3 </ci>
                <ci> X1_1 </ci>
                <ci> X2_0 </ci>
                <ci> X2_1 </ci>
                <ci> default </ci>
              </apply>
            </apply>
          </math>
        </kineticLaw>
      </reaction>
      <reaction id="reaction5" name="reaction5" reversible="false">
        <listOfProducts>
          <speciesReference species="X2_2" stoichiometry="1"/>
        </listOfProducts>
        <listOfModifiers>
          <modifierSpeciesReference species="X11_1"/>
          <modifierSpeciesReference species="X11_3"/>
          <modifierSpeciesReference species="X2_0"/>
          <modifierSpeciesReference species="X2_1"/>
          <modifierSpeciesReference species="X2_2"/>
        </listOfModifiers>
        <kineticLaw>
          <math xmlns="http://www.w3.org/1998/Math/MathML">
            <apply>
              <times/>
              <ci> default </ci>
              <apply>
                <ci> Function_for_reaction5 </ci>
                <ci> X11_1 </ci>
                <ci> X11_3 </ci>
                <ci> X2_0 </ci>
                <ci> X2_1 </ci>
                <ci> X2_2 </ci>
                <ci> a1_X2_0 </ci>
                <ci> b_X2_2 </ci>
                <ci> default </ci>
              </apply>
            </apply>
          </math>
        </kineticLaw>
      </reaction>
      <reaction id="reaction6" name="reaction6" reversible="false">
        <listOfProducts>
          <speciesReference species="X4_0" stoichiometry="1"/>
        </listOfProducts>
        <listOfModifiers>
          <modifierSpeciesReference species="X2_1"/>
          <modifierSpeciesReference species="X4_0"/>
          <modifierSpeciesReference species="X4_1"/>
        </listOfModifiers>
        <kineticLaw>
          <math xmlns="http://www.w3.org/1998/Math/MathML">
            <apply>
              <times/>
              <ci> default </ci>
              <apply>
                <ci> Function_for_reaction6 </ci>
                <ci> X2_1 </ci>
                <ci> X4_0 </ci>
                <ci> X4_1 </ci>
                <ci> Y3 </ci>
                <ci> Y4 </ci>
                <ci> a_X4_0 </ci>
                <ci> b_X4_1 </ci>
                <ci> default </ci>
                <ci> k_stress_1 </ci>
              </apply>
            </apply>
          </math>
        </kineticLaw>
      </reaction>
      <reaction id="reaction7" name="reaction7" reversible="false">
        <listOfProducts>
          <speciesReference species="X4_1" stoichiometry="1"/>
        </listOfProducts>
        <listOfModifiers>
          <modifierSpeciesReference species="X2_1"/>
          <modifierSpeciesReference species="X4_0"/>
          <modifierSpeciesReference species="X4_1"/>
        </listOfModifiers>
        <kineticLaw>
          <math xmlns="http://www.w3.org/1998/Math/MathML">
            <apply>
              <times/>
              <ci> default </ci>
              <apply>
                <ci> Function_for_reaction7 </ci>
                <ci> X2_1 </ci>
                <ci> X4_0 </ci>
                <ci> X4_1 </ci>
                <ci> Y3 </ci>
                <ci> Y4 </ci>
                <ci> a_X4_0 </ci>
                <ci> b_X4_1 </ci>
                <ci> default </ci>
                <ci> k_stress_1 </ci>
              </apply>
            </apply>
          </math>
        </kineticLaw>
      </reaction>
      <reaction id="reaction8" name="reaction8" reversible="false">
        <listOfProducts>
          <speciesReference species="X5_0" stoichiometry="1"/>
        </listOfProducts>
        <listOfModifiers>
          <modifierSpeciesReference species="X4_1"/>
          <modifierSpeciesReference species="X5_0"/>
          <modifierSpeciesReference species="X5_1"/>
        </listOfModifiers>
        <kineticLaw>
          <math xmlns="http://www.w3.org/1998/Math/MathML">
            <apply>
              <times/>
              <ci> default </ci>
              <apply>
                <ci> Function_for_reaction8 </ci>
                <ci> X4_1 </ci>
                <ci> X5_0 </ci>
                <ci> X5_1 </ci>
                <ci> a_X5_0 </ci>
                <ci> b_X5_1 </ci>
                <ci> default </ci>
              </apply>
            </apply>
          </math>
        </kineticLaw>
      </reaction>
      <reaction id="reaction9" name="reaction9" reversible="false">
        <listOfProducts>
          <speciesReference species="X5_1" stoichiometry="1"/>
        </listOfProducts>
        <listOfModifiers>
          <modifierSpeciesReference species="X4_1"/>
          <modifierSpeciesReference species="X5_0"/>
          <modifierSpeciesReference species="X5_1"/>
        </listOfModifiers>
        <kineticLaw>
          <math xmlns="http://www.w3.org/1998/Math/MathML">
            <apply>
              <times/>
              <ci> default </ci>
              <apply>
                <ci> Function_for_reaction9 </ci>
                <ci> X4_1 </ci>
                <ci> X5_0 </ci>
                <ci> X5_1 </ci>
                <ci> a_X5_0 </ci>
                <ci> b_X5_1 </ci>
                <ci> default </ci>
              </apply>
            </apply>
          </math>
        </kineticLaw>
      </reaction>
      <reaction id="reaction10" name="reaction10" reversible="false">
        <listOfProducts>
          <speciesReference species="X8_0" stoichiometry="1"/>
        </listOfProducts>
        <listOfModifiers>
          <modifierSpeciesReference species="X4_1"/>
          <modifierSpeciesReference species="X5_1"/>
          <modifierSpeciesReference species="X8_0"/>
          <modifierSpeciesReference species="X8_1"/>
          <modifierSpeciesReference species="X8_2"/>
        </listOfModifiers>
        <kineticLaw>
          <math xmlns="http://www.w3.org/1998/Math/MathML">
            <apply>
              <times/>
              <ci> default </ci>
              <apply>
                <ci> Function_for_reaction10 </ci>
                <ci> X4_1 </ci>
                <ci> X5_1 </ci>
                <ci> X8_0 </ci>
                <ci> X8_1 </ci>
                <ci> X8_2 </ci>
                <ci> Y3 </ci>
                <ci> Y5 </ci>
                <ci> a1_X8_0 </ci>
                <ci> a2_X8_0 </ci>
                <ci> b_X8_1 </ci>
                <ci> b_X8_2 </ci>
                <ci> default </ci>
                <ci> k_stress_2 </ci>
              </apply>
            </apply>
          </math>
        </kineticLaw>
      </reaction>
      <reaction id="reaction11" name="reaction11" reversible="false">
        <listOfProducts>
          <speciesReference species="X8_1" stoichiometry="1"/>
        </listOfProducts>
        <listOfModifiers>
          <modifierSpeciesReference species="X4_1"/>
          <modifierSpeciesReference species="X5_1"/>
          <modifierSpeciesReference species="X8_0"/>
          <modifierSpeciesReference species="X8_1"/>
          <modifierSpeciesReference species="X8_3"/>
        </listOfModifiers>
        <kineticLaw>
          <math xmlns="http://www.w3.org/1998/Math/MathML">
            <apply>
              <times/>
              <ci> default </ci>
              <apply>
                <ci> Function_for_reaction11 </ci>
                <ci> X4_1 </ci>
                <ci> X5_1 </ci>
                <ci> X8_0 </ci>
                <ci> X8_1 </ci>
                <ci> X8_3 </ci>
                <ci> Y5 </ci>
                <ci> a1_X8_0 </ci>
                <ci> b_X8_1 </ci>
                <ci> b_X8_2 </ci>
                <ci> default </ci>
              </apply>
            </apply>
          </math>
        </kineticLaw>
      </reaction>
      <reaction id="reaction12" name="reaction12" reversible="false">
        <listOfProducts>
          <speciesReference species="X8_2" stoichiometry="1"/>
        </listOfProducts>
        <listOfModifiers>
          <modifierSpeciesReference species="X4_1"/>
          <modifierSpeciesReference species="X5_1"/>
          <modifierSpeciesReference species="X8_0"/>
          <modifierSpeciesReference species="X8_2"/>
          <modifierSpeciesReference species="X8_3"/>
        </listOfModifiers>
        <kineticLaw>
          <math xmlns="http://www.w3.org/1998/Math/MathML">
            <apply>
              <times/>
              <ci> default </ci>
              <apply>
                <ci> Function_for_reaction12 </ci>
                <ci> X4_1 </ci>
                <ci> X5_1 </ci>
                <ci> X8_0 </ci>
                <ci> X8_2 </ci>
                <ci> X8_3 </ci>
                <ci> Y3 </ci>
                <ci> Y5 </ci>
                <ci> a2_X8_0 </ci>
                <ci> b_X8_1 </ci>
                <ci> b_X8_2 </ci>
                <ci> default </ci>
                <ci> k_stress_2 </ci>
              </apply>
            </apply>
          </math>
        </kineticLaw>
      </reaction>
      <reaction id="reaction13" name="reaction13" reversible="false">
        <listOfProducts>
          <speciesReference species="X8_3" stoichiometry="1"/>
        </listOfProducts>
        <listOfModifiers>
          <modifierSpeciesReference species="X4_1"/>
          <modifierSpeciesReference species="X5_1"/>
          <modifierSpeciesReference species="X8_1"/>
          <modifierSpeciesReference species="X8_2"/>
          <modifierSpeciesReference species="X8_3"/>
        </listOfModifiers>
        <kineticLaw>
          <math xmlns="http://www.w3.org/1998/Math/MathML">
            <apply>
              <times/>
              <ci> default </ci>
              <apply>
                <ci> Function_for_reaction13 </ci>
                <ci> X4_1 </ci>
                <ci> X5_1 </ci>
                <ci> X8_1 </ci>
                <ci> X8_2 </ci>
                <ci> X8_3 </ci>
                <ci> Y5 </ci>
                <ci> a1_X8_0 </ci>
                <ci> a2_X8_0 </ci>
                <ci> b_X8_1 </ci>
                <ci> b_X8_2 </ci>
                <ci> default </ci>
              </apply>
            </apply>
          </math>
        </kineticLaw>
      </reaction>
      <reaction id="reaction14" name="reaction14" reversible="false">
        <listOfProducts>
          <speciesReference species="X9_0" stoichiometry="1"/>
        </listOfProducts>
        <listOfModifiers>
          <modifierSpeciesReference species="X8_1"/>
          <modifierSpeciesReference species="X8_2"/>
          <modifierSpeciesReference species="X8_3"/>
          <modifierSpeciesReference species="X9_0"/>
          <modifierSpeciesReference species="X9_2"/>
        </listOfModifiers>
        <kineticLaw>
          <math xmlns="http://www.w3.org/1998/Math/MathML">
            <apply>
              <times/>
              <ci> default </ci>
              <apply>
                <ci> Function_for_reaction14_1 </ci>
                <ci> X8_1 </ci>
                <ci> X8_2 </ci>
                <ci> X8_3 </ci>
                <ci> X9_0 </ci>
                <ci> X9_2 </ci>
                <ci> a2_X9_0 </ci>
                <ci> b_X9_2 </ci>
                <ci> default </ci>
              </apply>
            </apply>
          </math>
        </kineticLaw>
      </reaction>
      <reaction id="reaction15" name="reaction15" reversible="false">
        <listOfProducts>
          <speciesReference species="X9_2" stoichiometry="1"/>
        </listOfProducts>
        <listOfModifiers>
          <modifierSpeciesReference species="X8_1"/>
          <modifierSpeciesReference species="X8_2"/>
          <modifierSpeciesReference species="X8_3"/>
          <modifierSpeciesReference species="X9_0"/>
          <modifierSpeciesReference species="X9_2"/>
        </listOfModifiers>
        <kineticLaw>
          <math xmlns="http://www.w3.org/1998/Math/MathML">
            <apply>
              <times/>
              <ci> default </ci>
              <apply>
                <ci> Function_for_reaction15_1 </ci>
                <ci> X8_1 </ci>
                <ci> X8_2 </ci>
                <ci> X8_3 </ci>
                <ci> X9_0 </ci>
                <ci> X9_2 </ci>
                <ci> a2_X9_0 </ci>
                <ci> b_X9_2 </ci>
                <ci> default </ci>
              </apply>
            </apply>
          </math>
        </kineticLaw>
      </reaction>
      <reaction id="reaction16" name="reaction16" reversible="false">
        <listOfProducts>
          <speciesReference species="X10_0" stoichiometry="1"/>
        </listOfProducts>
        <listOfModifiers>
          <modifierSpeciesReference species="X10_0"/>
          <modifierSpeciesReference species="X10_1"/>
          <modifierSpeciesReference species="X10_2"/>
          <modifierSpeciesReference species="X10_3"/>
          <modifierSpeciesReference species="X8_1"/>
          <modifierSpeciesReference species="X8_2"/>
          <modifierSpeciesReference species="X8_3"/>
          <modifierSpeciesReference species="X9_0"/>
          <modifierSpeciesReference species="X9_2"/>
        </listOfModifiers>
        <kineticLaw>
          <math xmlns="http://www.w3.org/1998/Math/MathML">
            <apply>
              <times/>
              <ci> default </ci>
              <apply>
                <ci> Function_for_reaction16_2 </ci>
                <ci> X10_0 </ci>
                <ci> X10_1 </ci>
                <ci> X10_2 </ci>
                <ci> X10_3 </ci>
                <ci> X8_1 </ci>
                <ci> X8_2 </ci>
                <ci> X8_3 </ci>
                <ci> X9_0 </ci>
                <ci> X9_2 </ci>
                <ci> Y2 </ci>
                <ci> a1_X10_0 </ci>
                <ci> a2_X10_0 </ci>
                <ci> a_X6_Y2 </ci>
                <ci> b_X10_1 </ci>
                <ci> b_X10_2 </ci>
                <ci> default </ci>
              </apply>
            </apply>
          </math>
        </kineticLaw>
      </reaction>
      <reaction id="reaction17" name="reaction17" reversible="false">
        <listOfProducts>
          <speciesReference species="X10_1" stoichiometry="1"/>
        </listOfProducts>
        <listOfModifiers>
          <modifierSpeciesReference species="X10_0"/>
          <modifierSpeciesReference species="X10_1"/>
          <modifierSpeciesReference species="X10_2"/>
          <modifierSpeciesReference species="X10_3"/>
          <modifierSpeciesReference species="X8_1"/>
          <modifierSpeciesReference species="X8_2"/>
          <modifierSpeciesReference species="X8_3"/>
          <modifierSpeciesReference species="X9_0"/>
          <modifierSpeciesReference species="X9_2"/>
        </listOfModifiers>
        <kineticLaw>
          <math xmlns="http://www.w3.org/1998/Math/MathML">
            <apply>
              <times/>
              <ci> default </ci>
              <apply>
                <ci> Function_for_reaction17_2 </ci>
                <ci> X10_0 </ci>
                <ci> X10_1 </ci>
                <ci> X10_2 </ci>
                <ci> X10_3 </ci>
                <ci> X8_1 </ci>
                <ci> X8_2 </ci>
                <ci> X8_3 </ci>
                <ci> X9_0 </ci>
                <ci> X9_2 </ci>
                <ci> Y2 </ci>
                <ci> a1_X10_0 </ci>
                <ci> a_X10_1 </ci>
                <ci> a_X6_Y2 </ci>
                <ci> b_X10_1 </ci>
                <ci> b_X10_2 </ci>
                <ci> default </ci>
              </apply>
            </apply>
          </math>
        </kineticLaw>
      </reaction>
      <reaction id="reaction18" name="reaction18" reversible="false">
        <listOfProducts>
          <speciesReference species="X10_2" stoichiometry="1"/>
        </listOfProducts>
        <listOfModifiers>
          <modifierSpeciesReference species="X10_0"/>
          <modifierSpeciesReference species="X10_1"/>
          <modifierSpeciesReference species="X10_2"/>
          <modifierSpeciesReference species="X10_3"/>
          <modifierSpeciesReference species="X8_1"/>
          <modifierSpeciesReference species="X8_2"/>
          <modifierSpeciesReference species="X8_3"/>
          <modifierSpeciesReference species="X9_0"/>
          <modifierSpeciesReference species="X9_2"/>
        </listOfModifiers>
        <kineticLaw>
          <math xmlns="http://www.w3.org/1998/Math/MathML">
            <apply>
              <times/>
              <ci> default </ci>
              <apply>
                <ci> Function_for_reaction18_2 </ci>
                <ci> X10_0 </ci>
                <ci> X10_1 </ci>
                <ci> X10_2 </ci>
                <ci> X10_3 </ci>
                <ci> X8_1 </ci>
                <ci> X8_2 </ci>
                <ci> X8_3 </ci>
                <ci> X9_0 </ci>
                <ci> X9_2 </ci>
                <ci> Y2 </ci>
                <ci> a2_X10_0 </ci>
                <ci> a_X10_2 </ci>
                <ci> a_X6_Y2 </ci>
                <ci> b_X10_1 </ci>
                <ci> b_X10_2 </ci>
                <ci> default </ci>
              </apply>
            </apply>
          </math>
        </kineticLaw>
      </reaction>
      <reaction id="reaction19" name="reaction19" reversible="false">
        <listOfProducts>
          <speciesReference species="X10_3" stoichiometry="1"/>
        </listOfProducts>
        <listOfModifiers>
          <modifierSpeciesReference species="X10_0"/>
          <modifierSpeciesReference species="X10_1"/>
          <modifierSpeciesReference species="X10_2"/>
          <modifierSpeciesReference species="X10_3"/>
          <modifierSpeciesReference species="X8_1"/>
          <modifierSpeciesReference species="X8_2"/>
          <modifierSpeciesReference species="X8_3"/>
          <modifierSpeciesReference species="X9_0"/>
          <modifierSpeciesReference species="X9_2"/>
        </listOfModifiers>
        <kineticLaw>
          <math xmlns="http://www.w3.org/1998/Math/MathML">
            <apply>
              <times/>
              <ci> default </ci>
              <apply>
                <ci> Function_for_reaction19_2 </ci>
                <ci> X10_0 </ci>
                <ci> X10_1 </ci>
                <ci> X10_2 </ci>
                <ci> X10_3 </ci>
                <ci> X8_1 </ci>
                <ci> X8_2 </ci>
                <ci> X8_3 </ci>
                <ci> X9_0 </ci>
                <ci> X9_2 </ci>
                <ci> Y2 </ci>
                <ci> a_X10_1 </ci>
                <ci> a_X10_2 </ci>
                <ci> a_X6_Y2 </ci>
                <ci> b_X10_1 </ci>
                <ci> b_X10_2 </ci>
                <ci> default </ci>
              </apply>
            </apply>
          </math>
        </kineticLaw>
      </reaction>
      <reaction id="reaction20" name="reaction20" reversible="false">
        <listOfProducts>
          <speciesReference species="X11_0" stoichiometry="1"/>
        </listOfProducts>
        <listOfModifiers>
          <modifierSpeciesReference species="X10_0"/>
          <modifierSpeciesReference species="X10_1"/>
          <modifierSpeciesReference species="X10_2"/>
          <modifierSpeciesReference species="X10_3"/>
          <modifierSpeciesReference species="X11_0"/>
          <modifierSpeciesReference species="X11_1"/>
          <modifierSpeciesReference species="X11_2"/>
          <modifierSpeciesReference species="X5_0"/>
          <modifierSpeciesReference species="X9_0"/>
          <modifierSpeciesReference species="X9_2"/>
        </listOfModifiers>
        <kineticLaw>
          <math xmlns="http://www.w3.org/1998/Math/MathML">
            <apply>
              <times/>
              <ci> default </ci>
              <apply>
                <ci> Function_for_reaction20_1 </ci>
                <ci> X10_0 </ci>
                <ci> X10_1 </ci>
                <ci> X10_2 </ci>
                <ci> X10_3 </ci>
                <ci> X11_0 </ci>
                <ci> X11_1 </ci>
                <ci> X11_2 </ci>
                <ci> X5_0 </ci>
                <ci> X9_0 </ci>
                <ci> X9_2 </ci>
                <ci> Y2 </ci>
                <ci> a1_X11_0 </ci>
                <ci> a2_X11_0 </ci>
                <ci> a_X6_Y2 </ci>
                <ci> b_X11_1 </ci>
                <ci> b_X11_2 </ci>
                <ci> default </ci>
              </apply>
            </apply>
          </math>
        </kineticLaw>
      </reaction>
      <reaction id="reaction21" name="reaction21" reversible="false">
        <listOfProducts>
          <speciesReference species="X11_1" stoichiometry="1"/>
        </listOfProducts>
        <listOfModifiers>
          <modifierSpeciesReference species="X10_0"/>
          <modifierSpeciesReference species="X10_1"/>
          <modifierSpeciesReference species="X10_2"/>
          <modifierSpeciesReference species="X10_3"/>
          <modifierSpeciesReference species="X11_0"/>
          <modifierSpeciesReference species="X11_1"/>
          <modifierSpeciesReference species="X11_3"/>
          <modifierSpeciesReference species="X5_0"/>
          <modifierSpeciesReference species="X9_0"/>
          <modifierSpeciesReference species="X9_2"/>
        </listOfModifiers>
        <kineticLaw>
          <math xmlns="http://www.w3.org/1998/Math/MathML">
            <apply>
              <times/>
              <ci> default </ci>
              <apply>
                <ci> Function_for_reaction21_1 </ci>
                <ci> X10_0 </ci>
                <ci> X10_1 </ci>
                <ci> X10_2 </ci>
                <ci> X10_3 </ci>
                <ci> X11_0 </ci>
                <ci> X11_1 </ci>
                <ci> X11_3 </ci>
                <ci> X5_0 </ci>
                <ci> X9_0 </ci>
                <ci> X9_2 </ci>
                <ci> Y2 </ci>
                <ci> a1_X11_0 </ci>
                <ci> a_X6_Y2 </ci>
                <ci> b_X11_1 </ci>
                <ci> b_X11_2 </ci>
                <ci> default </ci>
              </apply>
            </apply>
          </math>
        </kineticLaw>
      </reaction>
      <reaction id="reaction22" name="reaction22" reversible="false">
        <listOfProducts>
          <speciesReference species="X11_2" stoichiometry="1"/>
        </listOfProducts>
        <listOfModifiers>
          <modifierSpeciesReference species="X10_0"/>
          <modifierSpeciesReference species="X10_1"/>
          <modifierSpeciesReference species="X10_2"/>
          <modifierSpeciesReference species="X10_3"/>
          <modifierSpeciesReference species="X11_0"/>
          <modifierSpeciesReference species="X11_2"/>
          <modifierSpeciesReference species="X11_3"/>
          <modifierSpeciesReference species="X5_0"/>
          <modifierSpeciesReference species="X9_0"/>
          <modifierSpeciesReference species="X9_2"/>
        </listOfModifiers>
        <kineticLaw>
          <math xmlns="http://www.w3.org/1998/Math/MathML">
            <apply>
              <times/>
              <ci> default </ci>
              <apply>
                <ci> Function_for_reaction22_1 </ci>
                <ci> X10_0 </ci>
                <ci> X10_1 </ci>
                <ci> X10_2 </ci>
                <ci> X10_3 </ci>
                <ci> X11_0 </ci>
                <ci> X11_2 </ci>
                <ci> X11_3 </ci>
                <ci> X5_0 </ci>
                <ci> X9_0 </ci>
                <ci> X9_2 </ci>
                <ci> Y2 </ci>
                <ci> a2_X11_0 </ci>
                <ci> a_X6_Y2 </ci>
                <ci> b_X11_1 </ci>
                <ci> b_X11_2 </ci>
                <ci> default </ci>
              </apply>
            </apply>
          </math>
        </kineticLaw>
      </reaction>
      <reaction id="reaction23" name="reaction23" reversible="false">
        <listOfProducts>
          <speciesReference species="X11_3" stoichiometry="1"/>
        </listOfProducts>
        <listOfModifiers>
          <modifierSpeciesReference species="X10_0"/>
          <modifierSpeciesReference species="X10_1"/>
          <modifierSpeciesReference species="X10_2"/>
          <modifierSpeciesReference species="X10_3"/>
          <modifierSpeciesReference species="X11_1"/>
          <modifierSpeciesReference species="X11_2"/>
          <modifierSpeciesReference species="X11_3"/>
          <modifierSpeciesReference species="X5_0"/>
          <modifierSpeciesReference species="X9_0"/>
          <modifierSpeciesReference species="X9_2"/>
        </listOfModifiers>
        <kineticLaw>
          <math xmlns="http://www.w3.org/1998/Math/MathML">
            <apply>
              <times/>
              <ci> default </ci>
              <apply>
                <ci> Function_for_reaction23_1 </ci>
                <ci> X10_0 </ci>
                <ci> X10_1 </ci>
                <ci> X10_2 </ci>
                <ci> X10_3 </ci>
                <ci> X11_1 </ci>
                <ci> X11_2 </ci>
                <ci> X11_3 </ci>
                <ci> X5_0 </ci>
                <ci> X9_0 </ci>
                <ci> X9_2 </ci>
                <ci> Y2 </ci>
                <ci> a1_X11_0 </ci>
                <ci> a2_X11_0 </ci>
                <ci> a_X6_Y2 </ci>
                <ci> b_X11_1 </ci>
                <ci> b_X11_2 </ci>
                <ci> default </ci>
              </apply>
            </apply>
          </math>
        </kineticLaw>
      </reaction>
      <reaction id="reaction24" name="reaction24" reversible="false">
        <listOfProducts>
          <speciesReference species="X12_0" stoichiometry="1"/>
        </listOfProducts>
        <listOfModifiers>
          <modifierSpeciesReference species="X10_0"/>
          <modifierSpeciesReference species="X10_1"/>
          <modifierSpeciesReference species="X10_2"/>
          <modifierSpeciesReference species="X10_3"/>
          <modifierSpeciesReference species="X12_0"/>
          <modifierSpeciesReference species="X12_1"/>
          <modifierSpeciesReference species="X9_0"/>
          <modifierSpeciesReference species="X9_2"/>
        </listOfModifiers>
        <kineticLaw>
          <math xmlns="http://www.w3.org/1998/Math/MathML">
            <apply>
              <times/>
              <ci> default </ci>
              <apply>
                <ci> Function_for_reaction24_1 </ci>
                <ci> X10_0 </ci>
                <ci> X10_1 </ci>
                <ci> X10_2 </ci>
                <ci> X10_3 </ci>
                <ci> X12_0 </ci>
                <ci> X12_1 </ci>
                <ci> X9_0 </ci>
                <ci> X9_2 </ci>
                <ci> Y2 </ci>
                <ci> a_X12_0 </ci>
                <ci> a_X6_Y2 </ci>
                <ci> b_X12_1 </ci>
                <ci> default </ci>
              </apply>
            </apply>
          </math>
        </kineticLaw>
      </reaction>
      <reaction id="reaction25" name="reaction25" reversible="false">
        <listOfProducts>
          <speciesReference species="X12_1" stoichiometry="1"/>
        </listOfProducts>
        <listOfModifiers>
          <modifierSpeciesReference species="X10_0"/>
          <modifierSpeciesReference species="X10_1"/>
          <modifierSpeciesReference species="X10_2"/>
          <modifierSpeciesReference species="X10_3"/>
          <modifierSpeciesReference species="X12_0"/>
          <modifierSpeciesReference species="X12_1"/>
          <modifierSpeciesReference species="X9_0"/>
          <modifierSpeciesReference species="X9_2"/>
        </listOfModifiers>
        <kineticLaw>
          <math xmlns="http://www.w3.org/1998/Math/MathML">
            <apply>
              <times/>
              <ci> default </ci>
              <apply>
                <ci> Function_for_reaction25_1 </ci>
                <ci> X10_0 </ci>
                <ci> X10_1 </ci>
                <ci> X10_2 </ci>
                <ci> X10_3 </ci>
                <ci> X12_0 </ci>
                <ci> X12_1 </ci>
                <ci> X9_0 </ci>
                <ci> X9_2 </ci>
                <ci> Y2 </ci>
                <ci> a_X12_0 </ci>
                <ci> a_X6_Y2 </ci>
                <ci> b_X12_1 </ci>
                <ci> default </ci>
              </apply>
            </apply>
          </math>
        </kineticLaw>
      </reaction>
    </listOfReactions>
  </model>
</sbml>
