# Supplementary material for: The PI3K and MAPK/p38 pathways control stress granule assembly in a hierarchical manner
Source: Life Sci Alliance. 2019 Mar 28;2(2):e201800257. doi: 10.26508/lsa.201800257 (PMC6441495; doi:10.26508/lsa.201800257)
Supplement: Supplementary file 4 [file LSA-2018-00257_Supplemental_Data3.zip › Heberle and Razquin Navas et al - Supplementary Data 3/model III - description.txt]

Model definition files of model III in SBML format.
Model parameter description is provided in the material and methods section and in the supplementary material.
