# Supplementary material for: The PI3K and MAPK/p38 pathways control stress granule assembly in a hierarchical manner
Source: Life Sci Alliance. 2019 Mar 28;2(2):e201800257. doi: 10.26508/lsa.201800257 (PMC6441495; doi:10.26508/lsa.201800257)
Supplement: Supplementary file 9 [file LSA-2018-00257_TableS2.xls]

## Sheet: Table S2
Parameter	Value (log10)	Value	Lower bound (log10)	Upper bound (log10)
a_X4_0	-3.033	0.00092683	-5	-2
a_X5_0	1	10	-5	1
a_X6_Y_2	-5	1e-05	-5	1
a_X10_1	1	10	-5	1
a_X10_2	-4.956	1.10662e-05	-5	1
a_X12_0	-2.765	0.00171791	-5	1
a1_X2_0	-2.836	0.00145881	-5	1
a1_X8_0	-0.163	0.687068	-5	1
a1_X10_0	1	10	-5	1
a1_X11_0	-1.706	0.0196789	-5	1
a2_X8_0	0.765	5.82103	-5	1
a2_X9_0	0.633	4.29536	-5	1
a2_X10_0	-5	1e-05	-5	1
a2_X11_0	-5	1e-05	-5	1
b_X2_2	-0.956	0.110662	-5	1
b_X4_1	-4.999	1.00231e-05	-5	-2
b_X5_1	-1.181	0.0659174	-5	1
b_X8_1	-1.435	0.0367282	-5	1
b_X8_2	-1.829	0.0148252	-5	1
b_X9_2	1	10	-5	1
b_X10_1	-1.178	0.0663743	-5	1
b_X10_2	-2.534	0.00292415	-5	1
b_X11_1	-1.878	0.0132434	-5	1
b_X11_2	0.667	4.64515	-5	1
b_X12_1	-2.011	0.0097499	-5	1
k_stress_1	1	10	-2	1
k_stress_2	-2	0.01	-5	-2
k_stress_3_X10	-4.849	1.41579e-05	-5	-4
k_stress_3_X11	-4	0.0001	-5	-4
k_stress_3_X12	-4.858	1.38676e-05	-5	-4
scale_X2_2	2.998	995.405	-5	3
scale_X8_1	1.593	39.1742	-5	3
scale_X8_2	2.522	332.66	-5	3
scale_X9_2	1.928	84.7227	-5	3
scale_X10_1	2.864	731.139	-5	3
scale_X10_2	1.988	97.2747	-5	3
scale_X11_1	1.539	34.5939	-5	3
scale_X11_2	2.746	557.186	-5	3
scale_X12_1	2.045	110.917	-5	3
